# Supplementary material for: A systematic machine learning and data type comparison yields metagenomic predictors of infant age, sex, breastfeeding, antibiotic usage, country of origin, and delivery type
Source: PLoS Comput Biol. 2020 May 11;16(5):e1007895. doi: 10.1371/journal.pcbi.1007895 (PMC7241849; doi:10.1371/journal.pcbi.1007895)
Supplement: S2 Table — (XLSX) [file pcbi.1007895.s004.xlsx]

## Sheet: Sheet1
	Vatanen_2016	Yassour_2016	Bäckhed_2015	Kostic_2015	Overall
Number of Subjects
	211	38	98	19	366
Sex (# samples)
Female	330 (42%)	102 (45%)	107 (55%)	69 (55%)	608 (46%)
Male	445 (58%)	123 (55%)	86 (45%)	55 (45%)	709 (54%)
Delivery Type (# samples)
cesarean	69 (9%)	30 (13%)	29 (15%)	4 (3%)	132 (10%)
vaginal	706 (91%)	195 (87%)	164 (85%)	120 (97%)	1185 (90%)
Country (# samples)
Estonia	186 (24%)	0 (0%)	0 (0%)	21 (17%)	207 (16%)
Finland	283 (37%)	225 (100%)	0 (0%)	103 (83%)	611 (46%)
Russia	306 (39%)	0 (0%)	0 (0%)	0 (00%)	306 (23%)
Sweden	0 (0%)	0 (0%)	193 (100%)	0 (00%)	193 (15%)
Exclusive Breastfeeding (# samples)
No	269 (35%)	217 (96%)	128 (66%)	35 (28%)	649 (49%)
Yes	506 (65%)	8 (04%)	65 (34%)	89 (72%)	668 (51%)
Ever used antibiotics (# samples)
No	286 (37%)	123 (55%)	166 (86%)	56 (45%)	631 (48%)
