# Supplementary material for: A systematic machine learning and data type comparison yields metagenomic predictors of infant age, sex, breastfeeding, antibiotic usage, country of origin, and delivery type
Source: PLoS Comput Biol. 2020 May 11;16(5):e1007895. doi: 10.1371/journal.pcbi.1007895 (PMC7241849; doi:10.1371/journal.pcbi.1007895)
Supplement: S3 Table — (XLSX) [file pcbi.1007895.s005.xlsx]

## Sheet: Age
	Demographics	Taxa	Taxa + Demographics	CAGs	CAGs + Demographics	Genes	Genes + Demographics	Pathways	Pathways + Demographics	Mixed Predictors	Mixed Predictors + Demographics
Elastic Net (Caret)	.090+-.010	.172+-.013	.246+-.014	-18.276+-6.225	-17.739+-5.958	.401+-.038	.411+-.035	.300+-.037	.348+-.036	-97.357+-94.111	-65.328+-63.317
Elastic Net 2	.109+-.014	-0.24+-0.379	.283+-.018	-51.961+-30.671	-43.859+-27.36	.367+-.041	.364+-.043	.294+-.044	.391+-.019	-92.918+-96.945	-77.238+-80.684
Gradient Boosted Machine (Caret)	.101+-.013	.317+-.026	.390+-.025	.614+-.022	.620+-.022	.532+-.024	.542+-.024	.566+-.021	.598+-.021	.591+-.020	.595+-.020
Gradient Boosted Machine 2	.109+-.013	.298+-.026	.353+-.024	.574+-.023	.581+-.023	.541+-.022	.548+-.021	.554+-.020	.561+-.020	.581+-.019	.586+-.019
Random Forest (Caret)	.113+-.014	.311+-.026	.366+-.029	.607+-.020	.625+-.021	.530+-.023	.554+-.023	.553+-.019	.577+-.019	.578+-.018	.588+-.019
Random Forest 2	.120+-.013	.312+-.026	.367+-.027	.607+-.020	.618+-.021	.440+-.020	.471+-.020	.546+-.019	.567+-.018	.577+-.018	.584+-.018
Support Vector Machine: Linear kernel	.079+-.013	-17043.596+-13302.195	-11433.772+-10592.836	-18.546+-5.974	-17.115+-5.708	NA+-NA	NA+-NA	.283+-.039	.349+-.026	-43.345+-44.808	-33.856+-35.117
Support Vector Machine: Polynomial kernel of degree 2	.090+-.015	-2580092520318.31+-2497785819057.59	-1751585582200.95+-1524893838954.27	-51062.35+-20983.934	-50171.235+-20725.598	NA+-NA	NA+-NA	.362+-.020	.381+-.021	-2900.391+-2919.811	-2138.559+-2153.008
Support Vector Machine: Radial kernel	.092+-.014	-2.461+-1.227	-0.308+-0.068	.003+-.018	.055+-.027	NA+-NA	NA+-NA	.443+-.021	.467+-.021	.290+-.020	.394+-.020
K-Nearest Neighbors	.065+-.023	.185+-.021	.226+-.020	.092+-.028	.111+-.031	NA+-NA	NA+-NA	.386+-.026	.399+-.027	.485+-.020	.511+-.020

## Sheet: Antibiotics Usage
	Demographics	Taxa	Taxa + Demographics	CAGs	CAGs + Demographics	Genes	Genes + Demographics	Pathways	Pathways + Demographics	Mixed Predictors	Mixed Predictors + Demographics
Elastic Net (Caret)	.783+-.014	.551+-.017	.771+-.014	.592+-.017	.621+-.017	.600+-.017	.796+-.013	.604+-.017	.740+-.014	.611+-.016	.652+-.016
Elastic Net 2	.782+-.013	.543+-.017	.751+-.014	.556+-.017	.608+-.016	.578+-.017	.796+-.013	.604+-.016	.743+-.015	.596+-.016	.642+-.016
Gradient Boosted Machine (Caret)	.781+-.013	.601+-.016	.764+-.014	.628+-.017	.664+-.016	.716+-.015	.785+-.013	.662+-.016	.747+-.014	.675+-.016	.717+-.015
Gradient Boosted Machine 2	.784+-.013	.598+-.018	.755+-.015	.660+-.016	.681+-.016	.695+-.015	.780+-.013	.669+-.016	.743+-.014	.678+-.016	.714+-.015
Random Forest (Caret)	.781+-.013	.623+-.016	.763+-.014	.698+-.016	.735+-.015	.654+-.016	.738+-.015	.699+-.015	.751+-.015	.717+-.015	.760+-.014
Random Forest 2	.786+-.013	.628+-.016	.745+-.015	.691+-.016	.719+-.015	.644+-.016	.698+-.015	.685+-.016	.711+-.015	.705+-.016	.734+-.015
Support Vector Machine: Linear kernel	.763+-.014	.530+-.018	.661+-.016	.600+-.017	.626+-.016	NA+-NA	NA+-NA	.606+-.016	.722+-.015	.612+-.017	.658+-.016
Support Vector Machine: Polynomial kernel of degree 2	.761+-.015	.514+-.015	.610+-.017	.605+-.016	.610+-.016	NA+-NA	NA+-NA	.608+-.017	.682+-.016	.615+-.017	.630+-.017
Support Vector Machine: Radial kernel	.780+-.013	.526+-.016	.587+-.017	.504+-.016	.504+-.015	NA+-NA	NA+-NA	.592+-.016	.682+-.015	.482+-.024	.583+-.017
K-Nearest Neighbors	.767+-.014	.497+-.013	.632+-.016	.523+-.016	.516+-.016	NA+-NA	NA+-NA	.605+-.017	.639+-.016	.519+-.016	.527+-.017
Naive Bayes	.768+-.014	.500+-.001	.500+-.001	.604+-.015	.607+-.015	NA+-NA	NA+-NA	NA+-NA	NA+-NA	NA+-NA	NA+-NA

## Sheet: Exclusive Breastfeeding
	Demographics	Taxa	Taxa + Demographics	CAGs	CAGs + Demographics	Genes	Genes + Demographics	Pathways	Pathways + Demographics	Mixed Predictors	Mixed Predictors + Demographics
Elastic Net (Caret)	.651+-.016	.527+-.019	.666+-.016	.583+-.017	.598+-.017	.572+-.018	.721+-.015	.616+-.017	.700+-.015	.600+-.017	.606+-.017
Elastic Net 2	.659+-.016	.510+-.014	.661+-.016	.589+-.016	.611+-.016	.603+-.017	.700+-.015	.617+-.016	.696+-.016	.585+-.016	.593+-.016
Gradient Boosted Machine (Caret)	.786+-.013	.626+-.016	.763+-.013	.600+-.016	.660+-.015	.713+-.014	.794+-.012	.697+-.015	.724+-.015	.649+-.016	.705+-.014
Gradient Boosted Machine 2	.767+-.013	.622+-.016	.727+-.015	.626+-.016	.672+-.016	.707+-.015	.772+-.013	.680+-.015	.736+-.014	.654+-.015	.704+-.015
Random Forest (Caret)	.756+-.014	.624+-.016	.774+-.014	.649+-.016	.722+-.015	.629+-.016	.735+-.014	.680+-.016	.738+-.015	.704+-.015	.752+-.014
Random Forest 2	.744+-.015	.611+-.017	.720+-.015	.656+-.016	.699+-.015	.624+-.016	.716+-.015	.658+-.016	.693+-.015	.710+-.015	.735+-.015
Support Vector Machine: Linear kernel	.657+-.016	.505+-.014	.577+-.017	.587+-.016	.608+-.016	NA+-NA	NA+-NA	.613+-.016	.680+-.016	.602+-.017	.622+-.016
Support Vector Machine: Polynomial kernel of degree 2	.739+-.014	.516+-.015	.552+-.017	.569+-.017	.573+-.017	NA+-NA	NA+-NA	.575+-.016	.623+-.016	.565+-.017	.564+-.017
Support Vector Machine: Radial kernel	.734+-.015	.576+-.022	.544+-.021	.566+-.017	.549+-.018	NA+-NA	NA+-NA	.481+-.025	.554+-.033	.546+-.032	.591+-.016
K-Nearest Neighbors	.752+-.014	.494+-.016	.504+-.016	.514+-.014	.516+-.016	NA+-NA	NA+-NA	.573+-.017	.622+-.017	.531+-.016	.534+-.016
Naive Bayes	.741+-.014	NA+-NA	NA+-NA	NA+-NA	NA+-NA	NA+-NA	NA+-NA	NA+-NA	NA+-NA	NA+-NA	NA+-NA

## Sheet: Delivery Type
	Demographics	Taxa	Taxa + Demographics	CAGs	CAGs + Demographics	Genes	Genes + Demographics	Pathways	Pathways + Demographics	Mixed Predictors	Mixed Predictors + Demographics
Elastic Net (Caret)	.552+-.026	.509+-.023	.593+-.026	.611+-.029	.605+-.030	.726+-.020	.760+-.021	.644+-.029	.645+-.030	.613+-.028	.633+-.028
Elastic Net 2	.552+-.028	.501+-.026	.588+-.025	.526+-.027	.532+-.032	.603+-.031	.647+-.027	.598+-.031	.655+-.030	.635+-.026	.635+-.028
Gradient Boosted Machine (Caret)	.565+-.028	.504+-.028	.594+-.030	.621+-.031	.665+-.030	.746+-.022	.741+-.022	.565+-.034	.591+-.037	.607+-.029	.614+-.030
Gradient Boosted Machine 2	.587+-.025	.560+-.026	.580+-.028	.686+-.025	.691+-.025	.736+-.022	.743+-.021	.616+-.028	.609+-.030	.633+-.027	.663+-.026
Random Forest (Caret)	.517+-.024	.543+-.036	.535+-.037	.597+-.030	.582+-.031	.598+-.027	.617+-.027	.643+-.027	.646+-.026	.631+-.028	.652+-.026
Random Forest 2	.570+-.027	.581+-.027	.592+-.029	.695+-.026	.700+-.025	.643+-.027	.655+-.027	.657+-.027	.649+-.029	.675+-.025	.676+-.025
Support Vector Machine: Linear kernel	.567+-.029	.530+-.029	.520+-.028	.608+-.028	.621+-.029	NA+-NA	NA+-NA	.549+-.029	.572+-.028	.615+-.028	.625+-.027
Support Vector Machine: Polynomial kernel of degree 2	.548+-.039	.513+-.025	.504+-.021	.561+-.030	.568+-.030	NA+-NA	NA+-NA	.524+-.027	.590+-.028	.565+-.029	.603+-.026
Support Vector Machine: Radial kernel	.541+-.025	.481+-.033	.496+-.026	.558+-.031	.555+-.029	NA+-NA	NA+-NA	.476+-.028	.500+-.027	.580+-.028	.563+-.031
K-Nearest Neighbors	.544+-.026	.530+-.025	.482+-.024	.525+-.019	.528+-.018	NA+-NA	NA+-NA	.585+-.029	.587+-.029	.608+-.028	.593+-.026
Naive Bayes	.547+-.025	NA+-NA	NA+-NA	NA+-NA	NA+-NA	NA+-NA	NA+-NA	NA+-NA	NA+-NA	NA+-NA	NA+-NA

## Sheet: Sex
	Demographics	Taxa	Taxa + Demographics	CAGs	CAGs + Demographics	Genes	Genes + Demographics	Pathways	Pathways + Demographics	Mixed Predictors	Mixed Predictors + Demographics
Elastic Net (Caret)	.507+-.014	.518+-.016	.522+-.018	.523+-.022	.523+-.024	.577+-.017	.595+-.016	.497+-.017	.521+-.018	.500+-.012	.501+-.012
Elastic Net 2	.503+-.017	.502+-.015	.516+-.015	.516+-.017	.520+-.020	.545+-.022	.585+-.017	.491+-.018	.518+-.021	.527+-.019	.523+-.022
Gradient Boosted Machine (Caret)	.527+-.017	.515+-.014	.485+-.019	.512+-.014	.518+-.018	.605+-.016	.599+-.016	.535+-.018	.558+-.017	.507+-.013	.519+-.016
Gradient Boosted Machine 2	.508+-.016	.479+-.026	.489+-.020	.526+-.021	.531+-.020	.590+-.016	.586+-.017	.509+-.014	.493+-.015	.518+-.015	.514+-.014
Random Forest (Caret)	.501+-.013	.496+-.013	.502+-.013	.520+-.018	.525+-.021	.533+-.018	.497+-.013	.550+-.018	.559+-.017	.494+-.017	.516+-.015
Random Forest 2	.511+-.017	.511+-.014	.504+-.015	.517+-.020	.519+-.016	.506+-.013	.511+-.015	.547+-.018	.551+-.018	.499+-.012	.499+-.015
Support Vector Machine: Linear kernel	.522+-.021	.514+-.016	.507+-.014	.519+-.018	.515+-.017	NA+-NA	NA+-NA	.536+-.017	.526+-.017	.502+-.012	.503+-.012
Support Vector Machine: Polynomial kernel of degree 2	.487+-.021	.537+-.017	.537+-.018	.516+-.016	.514+-.015	NA+-NA	NA+-NA	.558+-.017	.568+-.017	.500+-.013	.489+-.018
Support Vector Machine: Radial kernel	.471+-.027	.568+-.017	.557+-.017	.562+-.019	.554+-.017	NA+-NA	NA+-NA	.574+-.017	.582+-.016	.530+-.019	.497+-.016
K-Nearest Neighbors	.514+-.017	.534+-.016	.531+-.016	.499+-.016	.514+-.018	NA+-NA	NA+-NA	.520+-.023	.473+-.021	.498+-.017	.488+-.017
Naive Bayes	.529+-.019	NA+-NA	NA+-NA	NA+-NA	NA+-NA	NA+-NA	NA+-NA	NA+-NA	NA+-NA	NA+-NA	NA+-NA

## Sheet: Country of Origin
	Demographics	Taxa	Taxa + Demographics	CAGs	CAGs + Demographics	Genes	Genes + Demographics	Pathways	Pathways + Demographics	Mixed Predictors	Mixed Predictors + Demographics
Elastic Net (Caret)	.532+-.013	.473+-.015	.568+-.016	.587+-.015	.631+-.014	.623+-.012	.668+-.013	.698+-.014	.701+-.014	.594+-.015	.626+-.014
Elastic Net 2	.510+-.014	.444+-.016	.568+-.015	.586+-.014	.651+-.014	.482+-.012	.611+-.014	.707+-.013	.714+-.013	.582+-.015	.639+-.014
Gradient Boosted Machine (Caret)	.651+-.014	.548+-.016	.676+-.014	.764+-.012	.784+-.012	.750+-.012	.803+-.011	.723+-.013	.762+-.013	.741+-.013	.774+-.012
Gradient Boosted Machine 2	.648+-.013	.558+-.016	.682+-.014	.770+-.012	.783+-.012	.761+-.012	.807+-.012	.725+-.013	.766+-.012	.743+-.013	.781+-.013
Random Forest (Caret)	.585+-.013	.498+-.014	.618+-.012	.708+-.011	.748+-.011	.480+-.012	.585+-.011	.681+-.012	.706+-.012	.677+-.011	.730+-.010
Random Forest 2	.611+-.013	.561+-.015	.654+-.015	.750+-.012	.780+-.012	.516+-.013	.600+-.013	.672+-.012	.697+-.013	.714+-.012	.744+-.012
Support Vector Machine: Linear kernel	.468+-.011	.366+-.013	.434+-.014	.474+-.015	.520+-.015	NA+-NA	NA+-NA	.505+-.013	.566+-.014	.471+-.016	.543+-.016
Support Vector Machine: Polynomial kernel of degree 2	.524+-.012	.329+-.012	.360+-.012	.408+-.015	.458+-.014	NA+-NA	NA+-NA	.432+-.013	.460+-.014	.392+-.014	.461+-.014
Support Vector Machine: Radial kernel	.488+-.012	.303+-.010	.336+-.012	.384+-.014	.398+-.013	NA+-NA	NA+-NA	.362+-.012	.440+-.013	.430+-.014	.484+-.014
K-Nearest Neighbors	.562+-.013	.321+-.010	.348+-.011	.428+-.015	.436+-.016	NA+-NA	NA+-NA	.462+-.013	.480+-.014	.449+-.015	.453+-.016
Naive Bayes	.558+-.013	.304+-.014	.315+-.014	.250+-.000	.250+-.000	NA+-NA	NA+-NA	.406+-.013	.412+-.013	.276+-.004	.277+-.005
