# Supplementary material for: A systematic machine learning and data type comparison yields metagenomic predictors of infant age, sex, breastfeeding, antibiotic usage, country of origin, and delivery type
Source: PLoS Comput Biol. 2020 May 11;16(5):e1007895. doi: 10.1371/journal.pcbi.1007895 (PMC7241849; doi:10.1371/journal.pcbi.1007895)
Supplement: S5 Table — (XLSX) [file pcbi.1007895.s007.xlsx]

## Sheet: pathways
	1	2	3	phenotype
IBHDMICK_18690	GLFP-1842-MONOMER	BRANCHED-CHAIN-AA-SYN-PWY|LEUSYN-PWY	superpathway of leucine, valine, and isoleucine biosynthesis|leucine biosynthesis	abxusage
IBHDMICK_13083	GMLL-685-MONOMER	PWY-5791|PWY-5837	1,4-dihydroxy-2-naphthoate biosynthesis II (plants)|1,4-dihydroxy-2-naphthoate biosynthesis I	abxusage
IBHDMICK_13083	GLFP-744-MONOMER	PWY-5791|PWY-5837	1,4-dihydroxy-2-naphthoate biosynthesis II (plants)|1,4-dihydroxy-2-naphthoate biosynthesis I	abxusage
IBHDMICK_05995	GMLL-1321-MONOMER	GLUCONEO-PWY	gluconeogenesis I	abxusage
IBHDMICK_05995	GJ8T-250-MONOMER	ANAEROFRUCAT-PWY|GLUCONEO-PWY|P122-PWY|ANAGLYCOLYSIS-PWY	homolactic fermentation|gluconeogenesis I|heterolactic fermentation|glycolysis III (from glucose)	abxusage
IBHDMICK_05995	GLFP-244-MONOMER	PWY-6901|ANAEROFRUCAT-PWY|GLUCONEO-PWY|P122-PWY|ANAGLYCOLYSIS-PWY	superpathway of glucose and xylose degradation|homolactic fermentation|gluconeogenesis I|heterolactic fermentation|glycolysis III (from glucose)	abxusage
IBHDMICK_05960	GMLL-78-MONOMER	NONOXIPENT-PWY	pentose phosphate pathway (non-oxidative branch)	abxusage
IBHDMICK_05960	GJ8T-1152-MONOMER	NONOXIPENT-PWY	pentose phosphate pathway (non-oxidative branch)	abxusage
IBHDMICK_05960	GLFP-1072-MONOMER	PWY-6901|PENTOSE-P-PWY|NONOXIPENT-PWY|PWY-1861	superpathway of glucose and xylose degradation|pentose phosphate pathway|pentose phosphate pathway (non-oxidative branch)|formaldehyde assimilation II (RuMP Cycle)	abxusage
IBHDMICK_02368	GMLL-841-MONOMER	THIOREDOX-PWY	thioredoxin pathway	abxusage
IBHDMICK_02368	GJ8T-595-MONOMER	THIOREDOX-PWY	thioredoxin pathway	abxusage
IBHDMICK_02368	GLFP-593-MONOMER	THIOREDOX-PWY	thioredoxin pathway	abxusage
IBHDMICK_25890	GLFP-1508-MONOMER	PWY-6151|MET-SAM-PWY|SAM-PWY	<i>S</i>-adenosyl-L-methionine cycle I|superpathway of <i>S</i>-adenosyl-L-methionine biosynthesis|S-adenosyl-L-methionine biosynthesis	abxusage
IBHDMICK_25890	GJ8T-1677-MONOMER	PWY0-781|PWY-6151|SAM-PWY	aspartate superpathway|<i>S</i>-adenosyl-L-methionine cycle I|S-adenosyl-L-methionine biosynthesis	abxusage
IBHDMICK_25890	GMLL-598-MONOMER	PWY0-781|MET-SAM-PWY|PWY-6151|SAM-PWY	aspartate superpathway|superpathway of <i>S</i>-adenosyl-L-methionine biosynthesis|<i>S</i>-adenosyl-L-methionine cycle I|S-adenosyl-L-methionine biosynthesis	abxusage
IBHDMICK_26790	GJ8T-1752-MONOMER	RIBOSYN2-PWY	flavin biosynthesis I (bacteria and plants)	abxusage
IBHDMICK_26790	GMLL-1181-MONOMER	GLUCOSE1PMETAB-PWY	glucose and glucose-1-phosphate degradation	abxusage
IBHDMICK_26790	GLFP-1582-MONOMER	RIBOSYN2-PWY	flavin biosynthesis I (bacteria and plants)	abxusage
IBHDMICK_13083	GJ8T-746-MONOMER	PWY-5837	1,4-dihydroxy-2-naphthoate biosynthesis I	abxusage
IBHDMICK_16585	GLFP-502-MONOMER	TREDEGLOW-PWY	trehalose degradation I (low osmolarity)	abxusage
IBHDMICK_16585	GJ8T-504-MONOMER	TREDEGLOW-PWY	trehalose degradation I (low osmolarity)	abxusage
IBHDMICK_16585	GMLL-936-MONOMER	TREDEGLOW-PWY	trehalose degradation I (low osmolarity)	abxusage
IBHDMICK_22738	GMLL-1279-MONOMER	P122-PWY|PWY-3801|PWY-5384	heterolactic fermentation|sucrose degradation II (sucrose synthase)|sucrose degradation IV (sucrose phosphorylase)	abxusage
IBHDMICK_22738	GJ8T-289-MONOMER	P122-PWY|PWY-3801|PWY-621|SUCUTIL-PWY	heterolactic fermentation|sucrose degradation II (sucrose synthase)|sucrose degradation III (sucrose invertase)|sucrose degradation I (sucrose phosphotransferase)	abxusage
IBHDMICK_22738	GLFP-284-MONOMER	P122-PWY|SUCUTIL-PWY|PWY-621|PWY-3801	heterolactic fermentation|sucrose degradation I (sucrose phosphotransferase)|sucrose degradation III (sucrose invertase)|sucrose degradation II (sucrose synthase)	abxusage
IBHDMICK_22079	GLFP-719-MONOMER	PWY-841|DENOVOPURINE2-PWY|PWY-6123|PWY-6124	superpathway of purine nucleotides <i>de novo</i> biosynthesis I|superpathway of purine nucleotides <i>de novo</i> biosynthesis II|inosine-5'-phosphate biosynthesis I|inosine-5'-phosphate biosynthesis II	abxusage
IBHDMICK_22079	GJ8T-721-MONOMER	PWY-841|DENOVOPURINE2-PWY|PWY-6124|PWY-6123	superpathway of purine nucleotides <i>de novo</i> biosynthesis I|superpathway of purine nucleotides <i>de novo</i> biosynthesis II|inosine-5'-phosphate biosynthesis II|inosine-5'-phosphate biosynthesis I	abxusage
IBHDMICK_21784	GLFP-549-MONOMER	GLUDEG-I-PWY|VALDEG-PWY|PWY-6537|PWY-6535|PWY-6536	GABA shunt|valine degradation I|4-aminobutyrate degradation II|4-aminobutyrate degradation|4-aminobutyrate degradation III	abxusage
IBHDMICK_21784	GMLL-888-MONOMER	GLUDEG-I-PWY|PWY-6536|PWY-6535|PWY-6537	GABA shunt|4-aminobutyrate degradation III|4-aminobutyrate degradation|4-aminobutyrate degradation II	abxusage
IBHDMICK_21784	GJ8T-550-MONOMER	GLUDEG-I-PWY|VALDEG-PWY|PWY-6537|PWY-6535|PWY-6536	GABA shunt|valine degradation I|4-aminobutyrate degradation II|4-aminobutyrate degradation|4-aminobutyrate degradation III	abxusage
IBHDMICK_32415	GLFP-1853-MONOMER	BRANCHED-CHAIN-AA-SYN-PWY|VALSYN-PWY|ILEUSYN-PWY	superpathway of leucine, valine, and isoleucine biosynthesis|valine biosynthesis|isoleucine biosynthesis I (from threonine)	abxusage
IBHDMICK_21725	GJ8T-532-MONOMER	PWY4FS-8|PWY4FS-7|PWY-7411|PWY-5981|PWY0-1319|PWY-5667	phosphatidylglycerol biosynthesis II (non-plastidic)|phosphatidylglycerol biosynthesis I (plastidic)|superpathway phosphatidate biosynthesis (yeast)|CDP-diacylglycerol biosynthesis III|CDP-diacylglycerol biosynthesis II|CDP-diacylglycerol biosynthesis I	abxusage
IBHDMICK_21725	GLFP-531-MONOMER	PWY4FS-8|PWY4FS-7|PWY-7411|PWY-5981|PWY0-1319|PWY-5667	phosphatidylglycerol biosynthesis II (non-plastidic)|phosphatidylglycerol biosynthesis I (plastidic)|superpathway phosphatidate biosynthesis (yeast)|CDP-diacylglycerol biosynthesis III|CDP-diacylglycerol biosynthesis II|CDP-diacylglycerol biosynthesis I	abxusage
IBHDMICK_21693	GMLL-733-MONOMER	TRNA-CHARGING-PWY	tRNA charging	abxusage
IBHDMICK_21520	GMLL-830-MONOMER	PWY-7211|PWY0-166|PWY-7184|PWY-7185	superpathway of pyrimidine deoxyribonucleotides <i>de novo</i> biosynthesis|superpathway of pyrimidine deoxyribonucleotides <i>de novo</i> biosynthesis (E. coli)|pyrimidine deoxyribonucleotides <i>de novo</i> biosynthesis I|UTP and CTP dephosphorylation I	abxusage
IBHDMICK_18751	GLFP-480-MONOMER	PWY-6897|PWY-7353	thiamin salvage II|4-methyl-5(&beta;-hydroxyethyl)thiazole salvage (yeast)	abxusage
IBHDMICK_18751	GMLL-952-MONOMER	THISYN-PWY|PWY-6897|PWY-6907|PWY-6893|PWY-6894|PWY-7353	superpathway of thiamin diphosphate biosynthesis I|thiamin salvage II|thiamin diphosphate biosynthesis III (Staphylococcus)|thiamin diphosphate biosynthesis II (Bacillus)|thiamin diphosphate biosynthesis I (E. coli)|4-methyl-5(&beta;-hydroxyethyl)thiazole salvage (yeast)	abxusage
IBHDMICK_18751	GJ8T-482-MONOMER	PWY-6897|PWY-7353	thiamin salvage II|4-methyl-5(&beta;-hydroxyethyl)thiazole salvage (yeast)	abxusage
IBHDMICK_18741	GMLL-928-MONOMER	PWY0-1264	biotin-carboxyl carrier protein assembly	abxusage
IBHDMICK_18690	GJ8T-2008-MONOMER	BRANCHED-CHAIN-AA-SYN-PWY|LEUSYN-PWY	superpathway of leucine, valine, and isoleucine biosynthesis|leucine biosynthesis	abxusage
IBHDMICK_21725	GMLL-906-MONOMER	PWY-5981	CDP-diacylglycerol biosynthesis III	abxusage
IBHDMICK_23354	GJ8T-1333-MONOMER	PWY0-781|P4-PWY|PWY-5347|PWY-3001|THRESYN-PWY|ASPARTATESYN-PWY|ASPARTATE-DEG1-PWY|MALATE-ASPARTATE-SHUTTLE-PWY	aspartate superpathway|superpathway of lysine, threonine and methionine biosynthesis I|superpathway of methionine biosynthesis (transsulfuration)|isoleucine biosynthesis I|threonine biosynthesis|aspartate biosynthesis|aspartate degradation I|aspartate degradation II	abxusage
IBHDMICK_32415	GJ8T-2019-MONOMER	PWY-3001|BRANCHED-CHAIN-AA-SYN-PWY|VALSYN-PWY|ILEUSYN-PWY	isoleucine biosynthesis I|superpathway of leucine, valine, and isoleucine biosynthesis|valine biosynthesis|isoleucine biosynthesis I (from threonine)	abxusage
IBHDMICK_36416	GMLL-590-MONOMER	PWY0-461	lysine degradation I	abxusage
IBHDMICK_32415	GMLL-1499-MONOMER	PWY-3001|BRANCHED-CHAIN-AA-SYN-PWY|VALSYN-PWY|ILEUSYN-PWY	isoleucine biosynthesis I|superpathway of leucine, valine, and isoleucine biosynthesis|valine biosynthesis|isoleucine biosynthesis I (from threonine)	abxusage
IBHDMICK_39637	GLFP-1607-MONOMER	PWY-841|DENOVOPURINE2-PWY|PWY-6125|PWY-7228|PWY-7054|PWY-6543|PWY-7221|GLUTAMINDEG-PWY	superpathway of purine nucleotides <i>de novo</i> biosynthesis I|superpathway of purine nucleotides <i>de novo</i> biosynthesis II|superpathway of guanosine nucleotides <i>de novo</i> biosynthesis II|superpathway of guanosine nucleotides <i>de novo</i> biosynthesis I|<i>N</i>-acetylglutaminylglutamine amide biosynthesis|4-aminobenzoate biosynthesis|guanosine ribonucleotides <i>de novo</i> biosynt…	abxusage
IBHDMICK_39637	GJ8T-1777-MONOMER	PWY-7228|PWY-841|DENOVOPURINE2-PWY|PWY-6125|PWY-7054|PWY-6543|PWY-7221|GLUTAMINDEG-PWY	superpathway of guanosine nucleotides <i>de novo</i> biosynthesis I|superpathway of purine nucleotides <i>de novo</i> biosynthesis I|superpathway of purine nucleotides <i>de novo</i> biosynthesis II|superpathway of guanosine nucleotides <i>de novo</i> biosynthesis II|<i>N</i>-acetylglutaminylglutamine amide biosynthesis|4-aminobenzoate biosynthesis|guanosine ribonucleotides <i>de novo</i> biosynt…	abxusage
IBHDMICK_39268	GMLL-774-MONOMER	P4-PWY|PWY0-781|DAPLYSINESYN-PWY	superpathway of lysine, threonine and methionine biosynthesis I|aspartate superpathway|lysine biosynthesis I	abxusage
IBHDMICK_23354	GMLL-333-MONOMER	THRESYN-PWY|PWY-3001|PWY-5347|P4-PWY|PWY0-781|ASPARTATESYN-PWY|MALATE-ASPARTATE-SHUTTLE-PWY|ASPARTATE-DEG1-PWY	threonine biosynthesis|isoleucine biosynthesis I|superpathway of methionine biosynthesis (transsulfuration)|superpathway of lysine, threonine and methionine biosynthesis I|aspartate superpathway|aspartate biosynthesis|aspartate degradation II|aspartate degradation I	abxusage
IBHDMICK_39268	GLFP-659-MONOMER	DAPLYSINESYN-PWY	lysine biosynthesis I	abxusage
IBHDMICK_38393	GMLL-834-MONOMER	PWY-6415|SUCSYN-PWY|GLYCOCAT-PWY|PWY-7343|PWY-5661-1|PWY3DJ-35471|GLUCOSE1PMETAB-PWY|PWY-3801|PWY-5384	L-ascorbate biosynthesis V|sucrose biosynthesis I (from photosynthesis)|glycogen degradation I|UDP-glucose biosynthesis|GDP-glucose biosynthesis II|L-ascorbate biosynthesis IV|glucose and glucose-1-phosphate degradation|sucrose degradation II (sucrose synthase)|sucrose degradation IV (sucrose phosphorylase)	abxusage
IBHDMICK_38393	GJ8T-601-MONOMER	SUCSYN-PWY|PWY-7343|PWY-5659|PWY-5661-1|GLUCOSE1PMETAB-PWY|PWY66-422|PWY-3801	sucrose biosynthesis I (from photosynthesis)|UDP-glucose biosynthesis|GDP-mannose biosynthesis|GDP-glucose biosynthesis II|glucose and glucose-1-phosphate degradation|D-galactose degradation V (Leloir pathway)|sucrose degradation II (sucrose synthase)	abxusage
IBHDMICK_38393	GLFP-599-MONOMER	SUCSYN-PWY|PWY-7343|PWY-5659|PWY-5661-1|GLUCOSE1PMETAB-PWY|PWY-3801	sucrose biosynthesis I (from photosynthesis)|UDP-glucose biosynthesis|GDP-mannose biosynthesis|GDP-glucose biosynthesis II|glucose and glucose-1-phosphate degradation|sucrose degradation II (sucrose synthase)	abxusage
IBHDMICK_39268	GJ8T-661-MONOMER	PWY0-781|P4-PWY|DAPLYSINESYN-PWY	aspartate superpathway|superpathway of lysine, threonine and methionine biosynthesis I|lysine biosynthesis I	abxusage
CMCJLMPA_06787	G119G-4586-MONOMER	KETOGLUCONMET-PWY|IDNCAT-PWY	ketogluconate metabolism|L-idonate degradation	bf
FKBGBHJP_27156	GMH0-2894-MONOMER	PWY-5509|PWY-5508	adenosylcobalamin biosynthesis from cobyrinate <i>a,c</i>-diamide I|adenosylcobalamin biosynthesis from cobyrinate <i>a,c</i>-diamide II	bf
MFGHCHJF_00494	GMH8-2882-MONOMER	ALANINE-VALINESYN-PWY	alanine biosynthesis I	country
LLNKMJGI_49187	GMOC-1469-MONOMER	NAGLIPASYN-PWY	lipid IV<sub>A</sub> biosynthesis	country
LLNKMJGI_49187	GMOE-147-MONOMER	NAGLIPASYN-PWY	lipid IV<sub>A</sub> biosynthesis	country
NMBFJPED_04228	G15WO-3312-MONOMER	PWY0-166|PWY-7211|DENOVOPURINE2-PWY|PWY-7229|PWY-6126|PWY-7228|PWY-6125|PWY-7184|PWY-7222|PWY-7226|PWY-7220|PWY-7227	superpathway of pyrimidine deoxyribonucleotides <i>de novo</i> biosynthesis (E. coli)|superpathway of pyrimidine deoxyribonucleotides <i>de novo</i> biosynthesis|superpathway of purine nucleotides <i>de novo</i> biosynthesis II|superpathway of adenosine nucleotides <i>de novo</i> biosynthesis I|superpathway of adenosine nucleotides <i>de novo</i> biosynthesis II|superpathway of guanosine nucleoti…	country
LLNKMJGI_49187	G11SS-1347-MONOMER	NAGLIPASYN-PWY	lipid IV<sub>A</sub> biosynthesis	country
OGMPKNND_12778	G15WO-3308-MONOMER	P222-PWY	sulfide oxidation I (sulfide-quinone reductase)	country
MFGHCHJF_00494	GMJU-171-MONOMER	ALANINE-VALINESYN-PWY	alanine biosynthesis I	country
OGMPKNND_12778	GM97-4013-MONOMER	P222-PWY	sulfide oxidation I (sulfide-quinone reductase)	country
FKLKNFKF_24814	G15XK-4576-MONOMER	PWY-7644	heparin degradation	delivery_type
EFECDLBE_02761	G1606-50-MONOMER	PWY0-1479	tRNA processing	delivery_type
EFECDLBE_02761	GM97-915-MONOMER	PWY0-1479	tRNA processing	delivery_type
EHNOJIKK_33433	G15XK-4576-MONOMER	PWY-7644	heparin degradation	delivery_type
NJCHIIAN_48793	G10M2-1261-MONOMER	ANAGLYCOLYSIS-PWY|ANAEROFRUCAT-PWY	glycolysis III (from glucose)|homolactic fermentation	sex
NJCHIIAN_48793	GIWN-1151-MONOMER	ANAEROFRUCAT-PWY|GLUCONEO-PWY|ANAGLYCOLYSIS-PWY	homolactic fermentation|gluconeogenesis I|glycolysis III (from glucose)	sex
NJCHIIAN_48793	G130D-776-MONOMER	ANAEROFRUCAT-PWY|GLUCONEO-PWY|ANAGLYCOLYSIS-PWY	homolactic fermentation|gluconeogenesis I|glycolysis III (from glucose)	sex
NJCHIIAN_48793	GHJA-1060-MONOMER	ANAEROFRUCAT-PWY|GLUCONEO-PWY|ANAGLYCOLYSIS-PWY	homolactic fermentation|gluconeogenesis I|glycolysis III (from glucose)	sex
NJCHIIAN_48793	GL98-923-MONOMER	ANAEROFRUCAT-PWY|GLUCONEO-PWY|ANAGLYCOLYSIS-PWY	homolactic fermentation|gluconeogenesis I|glycolysis III (from glucose)	sex
NJCHIIAN_48793	GMAD-1498-MONOMER	ANAGLYCOLYSIS-PWY	glycolysis III (from glucose)	sex
MMGAJEIB_47142	GTQQ-1979-MONOMER	PWY1A0-6325	actinorhodin biosynthesis	sex
MJEGDDCM_54981	GCDR-1572-MONOMER	PWY-6963|PWY-5505|AMMASSIM-PWY|PWY-3282|GLUTSYN-PWY|PWY-4341|GLUTSYNIII-PWY|GLUGLNSYN-PWY|PWY-6964|GLUTAMINEFUM-PWY|GLUTAMINDEG-PWY	ammonia assimilation cycle I|glutamate and glutamine biosynthesis|ammonia assimilation cycle III|superpathway of ammonia assimilation (plants)|glutamate biosynthesis I|glutamate biosynthesis V|glutamate biosynthesis III|glutamate biosynthesis IV|ammonia assimilation cycle II|glutamine degradation II|glutamine degradation I	sex
MMGAJEIB_47142	GCDR-860-MONOMER	PWY-6518	glycocholate metabolism (bacteria)	sex
MMGAJEIB_47142	GI1E-133-MONOMER	PWY-6518	glycocholate metabolism (bacteria)	sex
MJEGDDCM_54981	GHJA-910-MONOMER	AMMASSIM-PWY|PWY-3282|PWY-6964|PWY-6963|GLUTAMINEFUM-PWY|GLUTAMINDEG-PWY|PWY-5505|GLUTSYN-PWY|PWY-4341|GLUTSYNIII-PWY|GLUGLNSYN-PWY	ammonia assimilation cycle III|superpathway of ammonia assimilation (plants)|ammonia assimilation cycle II|ammonia assimilation cycle I|glutamine degradation II|glutamine degradation I|glutamate and glutamine biosynthesis|glutamate biosynthesis I|glutamate biosynthesis V|glutamate biosynthesis III|glutamate biosynthesis IV	sex
MJEGDDCM_54981	GMAC-17-MONOMER	PWY-4341|GLUTAMINDEG-PWY|PWY-6964	glutamate biosynthesis V|glutamine degradation I|ammonia assimilation cycle II	sex
MJEGDDCM_54981	GMAD-1105-MONOMER	PWY-6963|PWY-3282|AMMASSIM-PWY|PWY-5505|PWY-4341|GLUGLNSYN-PWY|GLUTSYN-PWY|GLUTSYNIII-PWY|GLUTAMINEFUM-PWY|GLUTAMINDEG-PWY|PWY-6964	ammonia assimilation cycle I|superpathway of ammonia assimilation (plants)|ammonia assimilation cycle III|glutamate and glutamine biosynthesis|glutamate biosynthesis V|glutamate biosynthesis IV|glutamate biosynthesis I|glutamate biosynthesis III|glutamine degradation II|glutamine degradation I|ammonia assimilation cycle II	sex
MJEGDDCM_54981	GI1E-498-MONOMER	AMMASSIM-PWY|PWY-3282|PWY-6963|GLUTSYN-PWY|PWY-4341|GLUTSYNIII-PWY|GLUGLNSYN-PWY|PWY-6964|GLUTAMINEFUM-PWY|GLUTAMINDEG-PWY	ammonia assimilation cycle III|superpathway of ammonia assimilation (plants)|ammonia assimilation cycle I|glutamate biosynthesis I|glutamate biosynthesis V|glutamate biosynthesis III|glutamate biosynthesis IV|ammonia assimilation cycle II|glutamine degradation II|glutamine degradation I	sex
MJEGDDCM_54981	GJB4-586-MONOMER	PWY-5505|GLUTAMINDEG-PWY|GLUTAMINEFUM-PWY|PWY-6963|PWY-6964|PWY-3282|AMMASSIM-PWY|GLUGLNSYN-PWY|GLUTSYNIII-PWY|PWY-4341|GLUTSYN-PWY	glutamate and glutamine biosynthesis|glutamine degradation I|glutamine degradation II|ammonia assimilation cycle I|ammonia assimilation cycle II|superpathway of ammonia assimilation (plants)|ammonia assimilation cycle III|glutamate biosynthesis IV|glutamate biosynthesis III|glutamate biosynthesis V|glutamate biosynthesis I	sex
MJEGDDCM_54981	GL98-1094-MONOMER	PWY-5505|AMMASSIM-PWY|PWY-3282|PWY-6963|GLUTSYN-PWY|PWY-4341|GLUTSYNIII-PWY|GLUGLNSYN-PWY|PWY-6964|GLUTAMINEFUM-PWY|GLUTAMINDEG-PWY	glutamate and glutamine biosynthesis|ammonia assimilation cycle III|superpathway of ammonia assimilation (plants)|ammonia assimilation cycle I|glutamate biosynthesis I|glutamate biosynthesis V|glutamate biosynthesis III|glutamate biosynthesis IV|ammonia assimilation cycle II|glutamine degradation II|glutamine degradation I	sex
MJEGDDCM_54981	G10PE-856-MONOMER	GLUTAMINDEG-PWY|GLUTAMINEFUM-PWY|AMMASSIM-PWY|PWY-3282|PWY-6963|PWY-6964|GLUGLNSYN-PWY|GLUTSYNIII-PWY|PWY-4341|GLUTSYN-PWY	glutamine degradation I|glutamine degradation II|ammonia assimilation cycle III|superpathway of ammonia assimilation (plants)|ammonia assimilation cycle I|ammonia assimilation cycle II|glutamate biosynthesis IV|glutamate biosynthesis III|glutamate biosynthesis V|glutamate biosynthesis I	sex
MMGAJEIB_47142	GL98-657-MONOMER	PWY-6518	glycocholate metabolism (bacteria)	sex
MJEGDDCM_54981	GIWN-810-MONOMER	PWY-3282|PWY-5505|AMMASSIM-PWY|PWY-6963|GLUTSYN-PWY|PWY-4341|GLUTSYNIII-PWY|GLUGLNSYN-PWY|PWY-6964|GLUTAMINEFUM-PWY|GLUTAMINDEG-PWY	superpathway of ammonia assimilation (plants)|glutamate and glutamine biosynthesis|ammonia assimilation cycle III|ammonia assimilation cycle I|glutamate biosynthesis I|glutamate biosynthesis V|glutamate biosynthesis III|glutamate biosynthesis IV|ammonia assimilation cycle II|glutamine degradation II|glutamine degradation I	sex
ADKHHHGE_14944	GHJA-1825-MONOMER	TRNA-CHARGING-PWY	tRNA charging	sex
HJMIFKAL_10820	G10M3-1336-MONOMER	PWY-7211|PWY-5686|PWY0-162	superpathway of pyrimidine deoxyribonucleotides <i>de novo</i> biosynthesis|UMP biosynthesis|superpathway of pyrimidine ribonucleotides <i>de novo</i> biosynthesis	sex
FPCDNEIP_20785	G134P-695-MONOMER	PWY0-781|P4-PWY|PWY-3001|THRESYN-PWY|HOMOSER-THRESYN-PWY	aspartate superpathway|superpathway of lysine, threonine and methionine biosynthesis I|isoleucine biosynthesis I|threonine biosynthesis|threonine biosynthesis from homoserine	sex
FKGOGLMC_23461	GMAC-1570-MONOMER	GLUCONEO-PWY|P124-PWY	gluconeogenesis I|Bifidobacterium shunt	sex
FKGOGLMC_23461	GHFW-1976-MONOMER	PWY-6901|ANAEROFRUCAT-PWY|GLUCONEO-PWY|P124-PWY|ANAGLYCOLYSIS-PWY|PWY-1622	superpathway of glucose and xylose degradation|homolactic fermentation|gluconeogenesis I|Bifidobacterium shunt|glycolysis III (from glucose)|formaldehyde assimilation I (serine pathway)	sex
FKGOGLMC_23461	GTQQ-1058-MONOMER	PWY-6901|GLUCONEO-PWY	superpathway of glucose and xylose degradation|gluconeogenesis I	sex
FKGOGLMC_23461	GHJA-1956-MONOMER	PWY-1622|P124-PWY|ANAEROFRUCAT-PWY|GLUCONEO-PWY|ANAGLYCOLYSIS-PWY	formaldehyde assimilation I (serine pathway)|Bifidobacterium shunt|homolactic fermentation|gluconeogenesis I|glycolysis III (from glucose)	sex
FKGOGLMC_23461	GCDR-2581-MONOMER	ANAEROFRUCAT-PWY|PWY-6901|GLUCONEO-PWY|P124-PWY|ANAGLYCOLYSIS-PWY|PWY-1622	homolactic fermentation|superpathway of glucose and xylose degradation|gluconeogenesis I|Bifidobacterium shunt|glycolysis III (from glucose)|formaldehyde assimilation I (serine pathway)	sex
FKGOGLMC_23461	GIWN-1931-MONOMER	PWY-6901|ANAEROFRUCAT-PWY|GLUCONEO-PWY|P124-PWY|ANAGLYCOLYSIS-PWY|PWY-1622	superpathway of glucose and xylose degradation|homolactic fermentation|gluconeogenesis I|Bifidobacterium shunt|glycolysis III (from glucose)|formaldehyde assimilation I (serine pathway)	sex
DGHOFGGA_93964	GTQQ-651-MONOMER	PWY-6612|FOLSYN-PWY|PWY-6543	superpathway of tetrahydrofolate biosynthesis|superpathway of tetrahydrofolate biosynthesis and salvage|4-aminobenzoate biosynthesis	sex
DGHOFGGA_93964	GMAC-65-MONOMER	PWY-6612|FOLSYN-PWY|PWY-6543	superpathway of tetrahydrofolate biosynthesis|superpathway of tetrahydrofolate biosynthesis and salvage|4-aminobenzoate biosynthesis	sex
DBGBEBEB_13211	GIWN-1799-MONOMER	PWY-5966|FASYN-ELONG-PWY|PWY-5970|PWY-5971|PWY0-862	fatty acid biosynthesis initiation II|fatty acid elongation -- saturated|fatty acids biosynthesis (yeast)|palmitate biosynthesis II (bacteria and plants)|<i>cis</i>-dodecenoyl biosynthesis	sex
DBGBEBEB_13211	GHFW-1850-MONOMER	PWY-5966|FASYN-ELONG-PWY|PWY-5970|PWY-5971|PWY0-862	fatty acid biosynthesis initiation II|fatty acid elongation -- saturated|fatty acids biosynthesis (yeast)|palmitate biosynthesis II (bacteria and plants)|<i>cis</i>-dodecenoyl biosynthesis	sex
DBGBEBEB_13211	GMAC-569-MONOMER	FASYN-ELONG-PWY|PWY0-862|PWY-5971	fatty acid elongation -- saturated|<i>cis</i>-dodecenoyl biosynthesis|palmitate biosynthesis II (bacteria and plants)	sex
DBGBEBEB_13211	GMAD-2104-MONOMER	FASYN-ELONG-PWY|PWY0-862|PWY-5971	fatty acid elongation -- saturated|<i>cis</i>-dodecenoyl biosynthesis|palmitate biosynthesis II (bacteria and plants)	sex
DBGBEBEB_13211	GCDR-2416-MONOMER	PWY-5966|FASYN-ELONG-PWY|PWY-5970|PWY-5971|PWY0-862	fatty acid biosynthesis initiation II|fatty acid elongation -- saturated|fatty acids biosynthesis (yeast)|palmitate biosynthesis II (bacteria and plants)|<i>cis</i>-dodecenoyl biosynthesis	sex
DBGBEBEB_13211	GI1E-1514-MONOMER	FASYN-ELONG-PWY|PWY0-862|PWY-5971	fatty acid elongation -- saturated|<i>cis</i>-dodecenoyl biosynthesis|palmitate biosynthesis II (bacteria and plants)	sex
DBGBEBEB_13211	GJB4-1689-MONOMER	PWY-5794|PWY-6627|FASYN-ELONG-PWY|PWY-5971|PWY0-862	malonate degradation I (biotin-independent)|salinosporamide A biosynthesis|fatty acid elongation -- saturated|palmitate biosynthesis II (bacteria and plants)|<i>cis</i>-dodecenoyl biosynthesis	sex
DBGBEBEB_13211	G10M2-765-MONOMER	PWY1A0-6325	actinorhodin biosynthesis	sex
DBGBEBEB_13211	GL98-139-MONOMER	FASYN-ELONG-PWY|PWY-5971|PWY0-862	fatty acid elongation -- saturated|palmitate biosynthesis II (bacteria and plants)|<i>cis</i>-dodecenoyl biosynthesis	sex
DBGBEBEB_13211	GMA6-1541-MONOMER	FASYN-ELONG-PWY|PWY-5971|PWY0-862	fatty acid elongation -- saturated|palmitate biosynthesis II (bacteria and plants)|<i>cis</i>-dodecenoyl biosynthesis	sex
FPCDNEIP_20785	GTQS-1140-MONOMER	THRESYN-PWY|PWY-3001|P4-PWY|PWY0-781|HOMOSER-THRESYN-PWY	threonine biosynthesis|isoleucine biosynthesis I|superpathway of lysine, threonine and methionine biosynthesis I|aspartate superpathway|threonine biosynthesis from homoserine	sex
HJMIFKAL_10820	G10M2-1058-MONOMER	PWY-7211|PWY0-162|PWY-5686	superpathway of pyrimidine deoxyribonucleotides <i>de novo</i> biosynthesis|superpathway of pyrimidine ribonucleotides <i>de novo</i> biosynthesis|UMP biosynthesis	sex
FPCDNEIP_20785	GL98-1316-MONOMER	PWY-3001|THRESYN-PWY|HOMOSER-THRESYN-PWY	isoleucine biosynthesis I|threonine biosynthesis|threonine biosynthesis from homoserine	sex
FPCDNEIP_20785	G10M2-175-MONOMER	P4-PWY|PWY-3001|THRESYN-PWY|HOMOSER-THRESYN-PWY|PWY0-781	superpathway of lysine, threonine and methionine biosynthesis I|isoleucine biosynthesis I|threonine biosynthesis|threonine biosynthesis from homoserine|aspartate superpathway	sex
HBPFODGJ_19256	GHJA-702-MONOMER	GLYCOGENSYNTH-PWY	glycogen biosynthesis I (from ADP-D-Glucose)	sex
HBPFODGJ_19256	G130D-1044-MONOMER	GLYCOGENSYNTH-PWY	glycogen biosynthesis I (from ADP-D-Glucose)	sex
HBPFODGJ_19256	G10M2-138-MONOMER	GLYCOGENSYNTH-PWY	glycogen biosynthesis I (from ADP-D-Glucose)	sex
HBPFODGJ_19256	G10M3-967-MONOMER	GLYCOGENSYNTH-PWY	glycogen biosynthesis I (from ADP-D-Glucose)	sex
FPCDNEIP_20785	G10PE-1018-MONOMER	P4-PWY|PWY-3001|THRESYN-PWY|HOMOSER-THRESYN-PWY|PWY0-781	superpathway of lysine, threonine and methionine biosynthesis I|isoleucine biosynthesis I|threonine biosynthesis|threonine biosynthesis from homoserine|aspartate superpathway	sex
FPCDNEIP_20785	GCDR-1964-MONOMER	PWY-3001|THRESYN-PWY|HOMOSER-THRESYN-PWY	isoleucine biosynthesis I|threonine biosynthesis|threonine biosynthesis from homoserine	sex
FPCDNEIP_20785	GH1R-1102-MONOMER	P4-PWY|PWY-3001|THRESYN-PWY|HOMOSER-THRESYN-PWY	superpathway of lysine, threonine and methionine biosynthesis I|isoleucine biosynthesis I|threonine biosynthesis|threonine biosynthesis from homoserine	sex
FPCDNEIP_20785	GHBC-1079-MONOMER	P4-PWY|PWY-3001|HOMOSER-THRESYN-PWY|THRESYN-PWY|PWY0-781	superpathway of lysine, threonine and methionine biosynthesis I|isoleucine biosynthesis I|threonine biosynthesis from homoserine|threonine biosynthesis|aspartate superpathway	sex
FPCDNEIP_20785	GL96-1088-MONOMER	PWY0-781|P4-PWY|PWY-3001|THRESYN-PWY|HOMOSER-THRESYN-PWY	aspartate superpathway|superpathway of lysine, threonine and methionine biosynthesis I|isoleucine biosynthesis I|threonine biosynthesis|threonine biosynthesis from homoserine	sex
FPCDNEIP_20785	GMA4-1080-MONOMER	THRESYN-PWY|PWY-3001|HOMOSER-THRESYN-PWY	threonine biosynthesis|isoleucine biosynthesis I|threonine biosynthesis from homoserine	sex
FPCDNEIP_20785	G10OY-1503-MONOMER	PWY0-781|P4-PWY|THRESYN-PWY|PWY-3001|HOMOSER-THRESYN-PWY	aspartate superpathway|superpathway of lysine, threonine and methionine biosynthesis I|threonine biosynthesis|isoleucine biosynthesis I|threonine biosynthesis from homoserine	sex
FPCDNEIP_20785	G17CW-1459-MONOMER	PWY-3001|HOMOSER-THRESYN-PWY|THRESYN-PWY	superpathway of L-isoleucine biosynthesis I|L-threonine biosynthesis|superpathway of L-threonine biosynthesis	sex
FPCDNEIP_20785	GJ8K-793-MONOMER	HOMOSER-THRESYN-PWY	threonine biosynthesis from homoserine	sex
FPCDNEIP_20785	GHJA-663-MONOMER	PWY-3001|THRESYN-PWY|HOMOSER-THRESYN-PWY	isoleucine biosynthesis I|threonine biosynthesis|threonine biosynthesis from homoserine	sex
FPCDNEIP_20785	GIWN-605-MONOMER	PWY-3001|THRESYN-PWY|HOMOSER-THRESYN-PWY	isoleucine biosynthesis I|threonine biosynthesis|threonine biosynthesis from homoserine	sex
FPCDNEIP_20785	GMAC-344-MONOMER	THRESYN-PWY|PWY-3001|P4-PWY|PWY0-781|HOMOSER-THRESYN-PWY	threonine biosynthesis|isoleucine biosynthesis I|superpathway of lysine, threonine and methionine biosynthesis I|aspartate superpathway|threonine biosynthesis from homoserine	sex
FPCDNEIP_20785	GMAD-18-MONOMER	THRESYN-PWY|PWY-3001|HOMOSER-THRESYN-PWY	threonine biosynthesis|isoleucine biosynthesis I|threonine biosynthesis from homoserine	sex
FPCDNEIP_20785	GI1E-699-MONOMER	PWY-3001|THRESYN-PWY|HOMOSER-THRESYN-PWY	isoleucine biosynthesis I|threonine biosynthesis|threonine biosynthesis from homoserine	sex
FPCDNEIP_20785	GJB4-814-MONOMER	P4-PWY|PWY-3001|HOMOSER-THRESYN-PWY|THRESYN-PWY|PWY0-781	superpathway of lysine, threonine and methionine biosynthesis I|isoleucine biosynthesis I|threonine biosynthesis from homoserine|threonine biosynthesis|aspartate superpathway	sex
FPCDNEIP_20785	G10M3-932-MONOMER	P4-PWY|PWY-3001|HOMOSER-THRESYN-PWY|THRESYN-PWY|PWY0-781	superpathway of lysine, threonine and methionine biosynthesis I|isoleucine biosynthesis I|threonine biosynthesis from homoserine|threonine biosynthesis|aspartate superpathway	sex
PEACKGJC_92861	G17RR-135-MONOMER	UDPNAGSYN-PWY	UDP-<i>N</i>-acetyl-D-glucosamine biosynthesis I	sex

## Sheet: enzymes
	1	2	3	4	5	phenotype
IBHDMICK_21784	GMLL-888-MONOMER	ENZRXNMLL-1062	4-aminobutyrate aminotransferase	beta-alanine + 2-oxoglutarate <--> malonate semialdehyde + L-glutamate	1*GMLL-888-MONOMER	abxusage
IBHDMICK_18751	GLFP-480-MONOMER	ENZRXNLFP-977	thiamine monophosphate synthase	4-methyl-5-(2-phosphonooxyethyl)thiazole + 4-amino-2-methyl-5-diphosphomethylpyrimidine + H+ <--> thiamin phosphate + diphosphate	1*GLFP-480-MONOMER	abxusage
IBHDMICK_19342	GLFP-1493-MONOMER	ENZRXNLFP-405	KsgA/Dim1 family 16S ribosomal RNA methyltransferase	adenine1518/adenine1519 in 16S rRNA + 4 S-adenosyl-L-methionine <--> N6-dimethyladenine1518/N6-dimethyladenine1519in 16S rRNA + 4 S-adenosyl-L-homocysteine + 4 H+	1*GLFP-1493-MONOMER	abxusage
IBHDMICK_19937	GJ8T-1594-MONOMER	ENZRXNJ8T-60	3-hydroxyisobutyrate dehydrogenase|carbonic anhydrase|carbonic anhydrase|DNA polymerase III subunit beta|DNA gyrase subunit B|DNA gyrase subunit A|naphthoate synthase|acetylornithine aminotransferase|acetylornithine aminotransferase|acetylglutamate kinase|ribonuclease M5	(S)-3-hydroxy-isobutanoate + NAD+ <--> (S)-methylmalonate-semialdehyde + NADH + H+|carbonic acid <--> CO2 + H2O|hydrogen carbonate + H+ <--> CO2 + H2O|a deoxyribonucleoside triphosphate + (deoxynucleotides)(n) <--> (deoxynucleotides)(n+1) + diphosphate|a double stranded DNA + ATP <--> a negatively supercoiled DNA + ADP + phosphate|a double stranded DNA + ATP <--> a negatively supercoiled DNA + AD…	1*GJ8T-2048-MONOMER|1*GJ8T-2052-MONOMER|1*GJ8T-2052-MONOMER|1*GJ8T-2-MONOMER|1*GJ8T-5-MONOMER|1*GJ8T-6-MONOMER|1*GJ8T-16-MONOMER|1*GJ8T-57-MONOMER|1*GJ8T-57-MONOMER|1*GJ8T-58-MONOMER|1*GJ8T-1594-MONOMER	abxusage
IBHDMICK_19937	GMLL-584-MONOMER	ENZRXNMLL-7	topoisomerase-primase (TOPRIM) domain protein|undecaprenyldiphospho-muramoylpentapeptide beta-N-acetylglucosaminyltransferase|isoleucyl-tRNA synthetase|DNA helicase/exodeoxyribonuclease V, subunit A|possible 2-dehydropantoate 2-reductase|peptide methionine sulfoxide reductase|ribonuclease Z|adenine phosphoribosyltransferase|adenine phosphoribosyltransferase|phosphate acetyltransferase|phosphoseri…	5S rRNA precursor + 2 H2O <--> a mature 5S-rRNA + 2 an oligonucleotide|undecaprenyl-diphospho-N-acetylmuramoyl-L-alanyl-gamma-D-glutamyl-L-lysyl- D-alanyl-D-alanine + UDP-N-acetyl-alpha-D-glucosamine <--> undecaprenyldiphospho-N-acetyl-(N-acetylglucosaminyl)muramoyl-L-alanyl-gamma-D-glutamyl-L-lysyl-D-alanyl-D-alanine + UDP + H+|a tRNAile + L-isoleucine + ATP + H+ <--> an L-isoleucyl-[tRNAile] + …	1*GMLL-584-MONOMER|1*GMLL-455-MONOMER|1*GMLL-447-MONOMER|1*GMLL-441-MONOMER|1*GMLL-437-MONOMER|1*GMLL-436-MONOMER|1*GMLL-435-MONOMER|1*GMLL-433-MONOMER|1*GMLL-433-MONOMER|1*GMLL-425-MONOMER|1*GMLL-423-MONOMER|1*GMLL-1253-MONOMER|1*GMLL-1253-MONOMER|1*GMLL-1253-MONOMER|1*GMLL-1253-MONOMER|1*GMLL-1253-MONOMER|1*GMLL-1253-MONOMER|1*GMLL-1253-MONOMER|1*GMLL-1253-MONOMER|1*GMLL-1253-MONOMER|1*GMLL-125…	abxusage
IBHDMICK_19937	GLFP-1494-MONOMER	ENZRXNLFP-404	ribonuclease M5	5S rRNA precursor + 2 H2O <--> a mature 5S-rRNA + 2 an oligonucleotide	1*GLFP-1494-MONOMER	abxusage
IBHDMICK_20133	GLFP-694-MONOMER	ENZRXNLFP-1359	Co/Zn/Cd cation transporter	Cd2+[extracellular space] <--> Cd2+	1*GLFP-694-MONOMER	abxusage
IBHDMICK_20133	GJ8T-696-MONOMER	ENZRXNJ8T-1521	Co/Zn/Cd cation transporter	Cd2+[extracellular space] <--> Cd2+	1*GJ8T-696-MONOMER	abxusage
IBHDMICK_20134	GJ8T-696-MONOMER	ENZRXNJ8T-1521	Co/Zn/Cd cation transporter	Cd2+[extracellular space] <--> Cd2+	1*GJ8T-696-MONOMER	abxusage
IBHDMICK_20134	GLFP-694-MONOMER	ENZRXNLFP-1359	Co/Zn/Cd cation transporter	Cd2+[extracellular space] <--> Cd2+	1*GLFP-694-MONOMER	abxusage
IBHDMICK_21520	GMLL-830-MONOMER	ENZRXNMLL-343	nucleoside-triphosphatase	CTP + H2O <--> CDP + phosphate + H+	1*GMLL-830-MONOMER	abxusage
IBHDMICK_21693	GMLL-733-MONOMER	ENZRXNMLL-1098	phenylalanine--tRNA ligase beta subunit	a tRNAphe + L-phenylalanine + ATP + H+ <--> an L-phenylalanyl-[tRNAphe] + AMP + diphosphate	1*GMLL-733-MONOMER	abxusage
IBHDMICK_21693	GLFP-699-MONOMER	ENZRXNLFP-870	EMAP domain-containing protein	a protein + H2O <--> a peptide + a peptide	1*GLFP-699-MONOMER	abxusage
IBHDMICK_21693	GJ8T-701-MONOMER	ENZRXNJ8T-1164	EMAP domain-containing protein	a protein + H2O <--> a peptide + a peptide	1*GJ8T-701-MONOMER	abxusage
IBHDMICK_21725	GLFP-531-MONOMER	ENZRXNLFP-1298	acyl phosphate synthase	an acyl-[acyl-carrier protein] + phosphate <--> an acyl phosphate + a holo-[acyl-carrier protein]	1*GLFP-531-MONOMER	abxusage
IBHDMICK_21725	GMLL-906-MONOMER	ENZRXNMLL-1303	acyl phosphate synthase	an acyl-[acyl-carrier protein] + phosphate <--> an acyl phosphate + a holo-[acyl-carrier protein]	1*GMLL-906-MONOMER	abxusage
IBHDMICK_21725	GJ8T-532-MONOMER	ENZRXNJ8T-1220	glycerol-3-phosphate acyltransferase PlsX	sn-glycerol 3-phosphate + oleoyl-CoA <--> 1-oleyl-2-lyso-phosphatidate + coenzyme A	1*GJ8T-532-MONOMER	abxusage
IBHDMICK_21784	GJ8T-550-MONOMER	ENZRXNJ8T-1216	4-aminobutyrate aminotransferase	beta-alanine + 2-oxoglutarate <--> malonate semialdehyde + L-glutamate	1*GJ8T-550-MONOMER	abxusage
IBHDMICK_21784	GLFP-549-MONOMER	ENZRXNLFP-1307	4-aminobutyrate aminotransferase, mitochondrial	2-oxoglutarate + (S)-3-amino-2-methylpropanoate <--> L-glutamate + (S)-methylmalonate-semialdehyde	1*GLFP-549-MONOMER	abxusage
IBHDMICK_22079	GJ8T-721-MONOMER	ENZRXNJ8T-314	bifunctional phosphoribosylaminoimidazolecarboxamide formyltransferase/IMP cyclohydrolase	IMP + H2O <--> 5-formamido-1-(5-phospho-D-ribosyl)-imidazole-4-carboxamide	1*GJ8T-721-MONOMER	abxusage
IBHDMICK_22079	GMLL-711-MONOMER	ENZRXNMLL-391	bifunctional phosphoribosylaminoimidazolecarboxamide formyltransferase/IMP cyclohydrolase	IMP + H2O <--> 5-formamido-1-(5-phospho-D-ribosyl)-imidazole-4-carboxamide	1*GMLL-711-MONOMER	abxusage
IBHDMICK_22079	GLFP-719-MONOMER	ENZRXNLFP-1312	AICAR transformylase	5-amino-1-(5-phospho-D-ribosyl)imidazole-4-carboxamide + 10-formyl-tetrahydrofolate <--> 5-formamido-1-(5-phospho-D-ribosyl)-imidazole-4-carboxamide + tetrahydrofolate	1*GLFP-719-MONOMER	abxusage
IBHDMICK_22738	GLFP-284-MONOMER	ENZRXNLFP-1144	branched chain amino acid: 2-keto-4-methylthiobutyrate aminotransferase / fructokinase	beta-D-fructofuranose + ATP <--> beta-D-fructofuranose 6-phosphate + ADP + H+	1*GLFP-284-MONOMER	abxusage
IBHDMICK_22738	GJ8T-289-MONOMER	ENZRXNJ8T-552	branched chain amino acid: 2-keto-4-methylthiobutyrate aminotransferase / fructokinase	beta-D-fructofuranose + ATP <--> beta-D-fructofuranose 6-phosphate + ADP + H+	1*GJ8T-289-MONOMER	abxusage
IBHDMICK_22738	GMLL-1279-MONOMER	ENZRXNMLL-632	possible branched chain amino acid: 2-keto-4-methylthiobutyrate aminotransferase / fructokinase	beta-D-fructofuranose + ATP <--> beta-D-fructofuranose 6-phosphate + ADP + H+	1*GMLL-1279-MONOMER	abxusage
IBHDMICK_23354	GJ8T-1333-MONOMER	ENZRXNJ8T-149	L-aspartate aminotransferase	L-aspartate + 2-oxoglutarate <--> L-glutamate + oxaloacetate	1*GJ8T-1333-MONOMER	abxusage
IBHDMICK_18751	GMLL-952-MONOMER	ENZRXNMLL-303	thiamine-phosphate diphosphorylase	2-(2-carboxy-4-methylthiazol-5-yl)ethyl phosphate + 4-amino-2-methyl-5-diphosphomethylpyrimidine + 2 H+ <--> thiamin phosphate + CO2 + diphosphate	1*GMLL-952-MONOMER	abxusage
IBHDMICK_18751	GJ8T-482-MONOMER	ENZRXNJ8T-1255	thiamine monophosphate synthase	4-methyl-5-(2-phosphonooxyethyl)thiazole + 4-amino-2-methyl-5-diphosphomethylpyrimidine + H+ <--> thiamin phosphate + diphosphate	1*GJ8T-482-MONOMER	abxusage
IBHDMICK_18741	GMLL-928-MONOMER	ENZRXNMLL-1057	biotin--[acetyl-CoA-carboxylase] ligase	a [biotin-carboxyl-carrier protein monomer] + biotin + ATP <--> AMP + a biotinylated [BCCP monomer] + diphosphate	1*GMLL-928-MONOMER	abxusage
IBHDMICK_18690	GJ8T-2008-MONOMER	ENZRXNJ8T-12	amidase|amidase|amidase|amidase|amidase|amidase|amidase|lysyl-tRNA synthetase|ADP-ribose pyrophosphatase|phosphoglycerate mutase|phosphoglycerate mutase|phosphoglycerate mutase|phosphoglycerate mutase|phosphoglycerate mutase|phosphoglycerate mutase|phosphoglycerate mutase|phosphoglycerol transferase/alkaline phosphatase superfamily protein|phosphoglycerol transferase/alkaline phosphatase superfam…	nicotinamide + H2O <--> ammonium + nicotinate|acrylamide + H2O <--> ammonium + acrylate|a monocarboxylic acid amide + H2O <--> a monocarboxylate + ammonium|4-guanidinobutyramide + H2O <--> ammonium + 4-guanidinobutyrate|indole-3-acetamide + H2O <--> indole-3-acetate + ammonium|propionamide + H2O <--> propanoate + ammonium|acetamide + H2O <--> acetate + ammonium|L-lysine + a tRNAlys + ATP + H+ <--…	1*GJ8T-364-MONOMER|1*GJ8T-364-MONOMER|1*GJ8T-364-MONOMER|1*GJ8T-364-MONOMER|1*GJ8T-364-MONOMER|1*GJ8T-364-MONOMER|1*GJ8T-364-MONOMER|1*GJ8T-376-MONOMER|1*GJ8T-378-MONOMER|1*GJ8T-379-MONOMER|1*GJ8T-379-MONOMER|1*GJ8T-379-MONOMER|1*GJ8T-379-MONOMER|1*GJ8T-379-MONOMER|1*GJ8T-379-MONOMER|1*GJ8T-379-MONOMER|1*GJ8T-388-MONOMER|1*GJ8T-388-MONOMER|1*GJ8T-389-MONOMER|1*GJ8T-390-MONOMER|1*GJ8T-399-MONOMER|…	abxusage
IBHDMICK_16585	GLFP-502-MONOMER	ENZRXNLFP-952	alpha, alpha-phosphotrehalase	alpha,alpha-trehalose 6-phosphate + H2O <--> beta-D-glucose 6-phosphate + D-glucopyranose	1*GLFP-502-MONOMER	abxusage
IBHDMICK_13083	GJ8T-746-MONOMER	ENZRXNJ8T-1135	2-succinyl-6-hydroxy-2, 4-cyclohexadiene-1-carboxylate synthase	2-succinyl-5-enolpyruvyl-6-hydroxy-3-cyclohexene-1-carboxylate <--> (1R,6R)-6-hydroxy-2-succinylcyclohexa-2,4-diene-1-carboxylate + pyruvate	1*GJ8T-746-MONOMER	abxusage
IBHDMICK_13083	GMLL-685-MONOMER	ENZRXNMLL-399	2-succinyl-6-hydroxy-2, 4-cyclohexadiene-1-carboxylate synthase	isochorismate + 2-oxoglutarate + H+ <--> 2-succinyl-5-enolpyruvyl-6-hydroxy-3-cyclohexene-1-carboxylate + CO2	1*GMLL-685-MONOMER	abxusage
IBHDMICK_13083	GLFP-744-MONOMER	ENZRXNLFP-835	2-succinyl-6-hydroxy-2, 4-cyclohexadiene-1-carboxylate synthase	2-succinyl-5-enolpyruvyl-6-hydroxy-3-cyclohexene-1-carboxylate <--> (1R,6R)-6-hydroxy-2-succinylcyclohexa-2,4-diene-1-carboxylate + pyruvate	1*GLFP-744-MONOMER	abxusage
IBHDMICK_07240	GMLL-1034-MONOMER	ENZRXNMLL-1047	DNA topoisomerase I, TopA	a negatively supercoiled DNA <--> a relaxed DNA	1*GMLL-1034-MONOMER	abxusage
IBHDMICK_07240	GLFP-413-MONOMER	ENZRXNLFP-1010	topoisomerase IA	a double stranded DNA + ATP <--> a negatively supercoiled DNA + ADP + phosphate	1*GLFP-413-MONOMER	abxusage
IBHDMICK_07240	GJ8T-416-MONOMER	ENZRXNJ8T-1276	DNA topoisomerase I, TopA	a negatively supercoiled DNA <--> a relaxed DNA	1*GJ8T-416-MONOMER	abxusage
IBHDMICK_07030	GMLL-569-MONOMER	ENZRXNMLL-939	DNA repair protein RecN	(deoxynucleotides)(m) + ATP + (deoxynucleotides)n <--> AMP + (deoxynucleotides)(n+m) + diphosphate	1*GMLL-569-MONOMER	abxusage
IBHDMICK_05995	GMLL-1321-MONOMER	ENZRXNMLL-1138	phosphoglycerate mutase	1,3-bisphospho-D-glycerate <--> 2,3-diphospho-D-glycerate + H+	1*GMLL-1321-MONOMER	abxusage
IBHDMICK_05995	GJ8T-250-MONOMER	ENZRXNJ8T-1331	phosphoglycerate mutase	a [protein]-Npi-phospho-L-histidine + 2/3-phospho-D-glycerate <--> a [protein]-L-histidine + 2,3-diphospho-D-glycerate	1*GJ8T-250-MONOMER	abxusage
IBHDMICK_05995	GLFP-244-MONOMER	ENZRXNLFP-1153	phosphoglycerate mutase	a [protein]-Npi-phospho-L-histidine + 2/3-phospho-D-glycerate <--> a [protein]-L-histidine + 2,3-diphospho-D-glycerate	1*GLFP-244-MONOMER	abxusage
IBHDMICK_05960	GMLL-78-MONOMER	ENZRXNMLL-241	transketolase	D-erythrose 4-phosphate + D-xylulose 5-phosphate <--> beta-D-fructofuranose 6-phosphate + D-glyceraldehyde 3-phosphate	1*GMLL-78-MONOMER	abxusage
IBHDMICK_23354	GMLL-333-MONOMER	ENZRXNMLL-123	L-aspartate aminotransferase|tRNA (uracil-5-)-methyltransferase|acetoin dehydrogenase|uroporphyrinogen-III decarboxylase|uroporphyrinogen-III decarboxylase|uroporphyrinogen-III decarboxylase|uroporphyrinogen-III decarboxylase|2-keto-4-pentenoate hydratase|possible sugar-phosphatase|cyanide hydratase|aspartate/tyrosine/aromatic aminotransferase	L-cysteate + 2-oxoglutarate <--> 3-sulfopyruvate + L-glutamate|a uracil54 in tRNA + S-adenosyl-L-methionine <--> a 5-methyluracil54 in tRNA + S-adenosyl-L-homocysteine + H+|acetoin + coenzyme A + NAD+ <--> acetaldehyde + acetyl-CoA + NADH + H+|uroporphyrinogen-I + 4 H+ <--> coproporphyrinogen I + 4 CO2|uroporphyrinogen-III + 4 H+ <--> coproporphyrinogen III + 4 CO2|uroporphyrinogen-I + 4 H+ <--> …	1*GMLL-333-MONOMER|1*GMLL-1727-MONOMER|1*GMLL-1725-MONOMER|1*GMLL-1715-MONOMER|1*GMLL-1715-MONOMER|1*GMLL-1714-MONOMER|1*GMLL-1714-MONOMER|1*GMLL-1710-MONOMER|1*GMLL-1693-MONOMER|1*GMLL-1669-MONOMER|1*GMLL-1668-MONOMER	abxusage
IBHDMICK_05960	GJ8T-1152-MONOMER	ENZRXNJ8T-252	transketolase	D-sedoheptulose 7-phosphate + D-glyceraldehyde 3-phosphate <--> D-ribose 5-phosphate + D-xylulose 5-phosphate	1*GJ8T-1152-MONOMER	abxusage
IBHDMICK_03646	GMLL-1687-MONOMER	ENZRXNMLL-916	DNA polymerase III, beta subunit	a deoxyribonucleoside triphosphate + (deoxynucleotides)(n) <--> (deoxynucleotides)(n+1) + diphosphate	1*GMLL-1687-MONOMER	abxusage
IBHDMICK_03646	GJ8T-2-MONOMER	ENZRXNJ8T-606	DNA polymerase III subunit beta	a deoxyribonucleoside triphosphate + (deoxynucleotides)(n) <--> (deoxynucleotides)(n+1) + diphosphate	1*GJ8T-2-MONOMER	abxusage
IBHDMICK_03646	GLFP-2-MONOMER	ENZRXNLFP-1225	DNA polymerase III subunit beta	a deoxyribonucleoside triphosphate + (deoxynucleotides)(n) <--> (deoxynucleotides)(n+1) + diphosphate	1*GLFP-2-MONOMER	abxusage
IBHDMICK_02368	GMLL-841-MONOMER	ENZRXNMLL-331	thioredoxin-disulfide reductase	a reduced thioredoxin + NADP+ <--> an oxidized thioredoxin + NADPH + H+	1*GMLL-841-MONOMER	abxusage
IBHDMICK_02368	GJ8T-595-MONOMER	ENZRXNJ8T-1208	thioredoxin reductase	a reduced thioredoxin + NADP+ <--> an oxidized thioredoxin + NADPH + H+	1*GJ8T-595-MONOMER	abxusage
IBHDMICK_02368	GLFP-593-MONOMER	ENZRXNLFP-926	thioredoxin reductase	a reduced thioredoxin + NADP+ <--> an oxidized thioredoxin + NADPH + H+	1*GLFP-593-MONOMER	abxusage
IBHDMICK_01470	GJ8T-1461-MONOMER	ENZRXNJ8T-114	lipoate-protein ligase|lipoate-protein ligase|lipoate-protein ligase|lipoate-protein ligase|acetoin dehydrogenase complex, E1 component subunit alpha|acetoin dehydrogenase complex, E1 component subunit beta|glycerophosphoryl diester phosphodiesterase|glycerophosphoryl diester phosphodiesterase|glycerophosphoryl diester phosphodiesterase|glycerophosphoryl diester phosphodiesterase|DNA helicase/exo…	ATP + (R)-lipoate + H+ <--> lipoyl-adenylate + diphosphate|lipoyl-adenylate + [glycine cleavage system lipoyl-carrier protein]-L-lysine <--> a [glycine-cleavage complex H protein] N6-lipoyl-L-lysine + AMP + 2 H+|lipoyl-adenylate + a [lipoyl-carrier protein] <--> a [lipoyl-carrier protein]-N6-lipoyl-L-lysine + AMP + 2 H+|a [lipoyl-carrier protein] + octanoate + ATP <--> a [lipoyl-carrier protein] …	1*GJ8T-730-MONOMER|1*GJ8T-730-MONOMER|1*GJ8T-730-MONOMER|1*GJ8T-730-MONOMER|1*GJ8T-731-MONOMER|1*GJ8T-732-MONOMER|1*GJ8T-736-MONOMER|1*GJ8T-736-MONOMER|1*GJ8T-736-MONOMER|1*GJ8T-736-MONOMER|1*GJ8T-1461-MONOMER	abxusage
IBHDMICK_01470	GLFP-1357-MONOMER	ENZRXNLFP-462	DNA helicase/exodeoxyribonuclease V subunit A	a double stranded DNA + n H2O <--> n a 5'-phosphooligonucleotide	1*GLFP-1357-MONOMER	abxusage
IBHDMICK_01470	GMLL-441-MONOMER	ENZRXNMLL-72	DNA helicase/exodeoxyribonuclease V, subunit A|3-oxoacyl-[acyl-carrier-protein] reductase|3-oxoacyl-[acyl-carrier-protein] synthase II|3-oxoacyl-[acyl-carrier-protein] synthase II|3-oxoacyl-[acyl-carrier-protein] synthase II|3-oxoacyl-[acyl-carrier-protein] synthase II|3-oxoacyl-[acyl-carrier-protein] synthase II|3-oxoacyl-[acyl-carrier-protein] synthase II|3-oxoacyl-[acyl-carrier-protein] syntha…	a double stranded DNA + n H2O <--> n a 5'-phosphooligonucleotide|a cis-delta15-3-hydroxyC34:1-[acp] + NADP+ <--> a cis-delta15-3-oxo-C34:1-[acp] + NADPH + H+|a decanoyl-[acp] + a malonyl-[acp] + H+ <--> a 3-oxo-dodecanoyl-[acp] + CO2 + a holo-[acyl-carrier protein]|a butyryl-[acp] + malonyl-CoA + H+ <--> a 3-oxo-hexanoyl-[acp] + CO2 + coenzyme A|a cis-delta17-C36:1-[acp] + a malonyl-[acp] <--> a …	1*GMLL-441-MONOMER|1*GMLL-1253-MONOMER|1*GMLL-1252-MONOMER|1*GMLL-1252-MONOMER|1*GMLL-1252-MONOMER|1*GMLL-1252-MONOMER|1*GMLL-1252-MONOMER|1*GMLL-1252-MONOMER|1*GMLL-1252-MONOMER|1*GMLL-1252-MONOMER|1*GMLL-1252-MONOMER	abxusage
IBHDMICK_16938	GJ8T-1837-MONOMER	ENZRXNJ8T-704	GTPase	GTP + H2O <--> GDP + phosphate + H+	1*GJ8T-1837-MONOMER	abxusage
IBHDMICK_16938	GLFP-1665-MONOMER	ENZRXNLFP-339	GTPase	GTP + H2O <--> GDP + phosphate + H+	1*GLFP-1665-MONOMER	abxusage
IBHDMICK_18690	GLFP-1842-MONOMER	ENZRXNLFP-272	isopropylmalate isomerase small subunit	citraconate + H2O <--> (2R,3S)-3-methylmalate	1*GLFP-1842-MONOMER	abxusage
IBHDMICK_05960	GLFP-1072-MONOMER	ENZRXNLFP-598	transketolase	D-erythrose 4-phosphate + D-xylulose 5-phosphate <--> beta-D-fructofuranose 6-phosphate + D-glyceraldehyde 3-phosphate	1*GLFP-1072-MONOMER	abxusage
IBHDMICK_25108	GMLL-750-MONOMER	ENZRXNMLL-372	possible ribokinase	alpha-D-ribofuranose + ATP <--> D-ribose 5-phosphate + ADP + H+	1*GMLL-750-MONOMER	abxusage
IBHDMICK_25890	GLFP-1508-MONOMER	ENZRXNLFP-29	putative L-ascorbate 6-phosphate lactonase|NADH:flavin oxidoreductase|aryl-alcohol dehydrogenase|aryl-alcohol dehydrogenase|aryl-alcohol dehydrogenase|aryl-alcohol dehydrogenase|aryl-alcohol dehydrogenase|aryl-alcohol dehydrogenase|aryl-alcohol dehydrogenase|aryl-alcohol dehydrogenase|S-adenosylmethionine synthetase	L-ascorbate 6-phosphate + H2O <--> 3-keto-L-gulonate 6-phosphate|NAD+ + FMNH2 <--> NADH + FMN + 2 H+|a phenol + NAD+ <--> an aryl aldehyde + NADH + H+|benzyl alcohol + NAD+ <--> benzaldehyde + NADH + H+|3-chlorobenzyl alcohol + NAD+ <--> 3-chlorobenzaldehyde + NADH + H+|3-methylbenzyl alcohol + NAD+ <--> 3-methylbenzaldehyde + NADH + H+|4-methylbenzyl alcohol + NAD+ <--> 4-methylbenzaldehyde + NA…	1*GLFP-1810-MONOMER|1*GLFP-1823-MONOMER|1*GLFP-1825-MONOMER|1*GLFP-1825-MONOMER|1*GLFP-1825-MONOMER|1*GLFP-1825-MONOMER|1*GLFP-1825-MONOMER|1*GLFP-1827-MONOMER|1*GLFP-1827-MONOMER|1*GLFP-1827-MONOMER|1*GLFP-1508-MONOMER	abxusage
IBHDMICK_25890	GJ8T-1677-MONOMER	ENZRXNJ8T-58	undecaprenyl pyrophosphate phosphatase|fumarase|ribose-5-phosphate isomerase|deoxyuridine 5'-triphosphate nucleotidohydrolase|glutamyl-tRNA synthetase|cysteinyl-tRNA synthetase|seryl-tRNA synthetase|seryl-tRNA synthetase|adenylate kinase|triosephosphate isomerase|S-adenosylmethionine synthetase	di-trans,octa-cis-undecaprenyl diphosphate + H2O <--> di-trans,octa-cis-undecaprenyl phosphate + phosphate + H+|(S)-malate <--> fumarate + H2O|D-ribose 5-phosphate <--> D-ribulose 5-phosphate|dUTP + H2O <--> dUMP + diphosphate + H+|a tRNAglu + L-glutamate + ATP + H+ <--> an L-glutamyl-[tRNAGlu] + AMP + diphosphate|a tRNAcys + L-cysteine + ATP + H+ <--> an L-cysteinyl-[tRNAcys] + AMP + diphosphate…	1*GJ8T-133-MONOMER|1*GJ8T-153-MONOMER|1*GJ8T-154-MONOMER|1*GJ8T-156-MONOMER|1*GJ8T-161-MONOMER|1*GJ8T-162-MONOMER|1*GJ8T-182-MONOMER|1*GJ8T-182-MONOMER|1*GJ8T-216-MONOMER|1*GJ8T-239-MONOMER|1*GJ8T-1677-MONOMER	abxusage
AKMGLPKI_24251	GMLL-631-MONOMER	ENZRXNMLL-426	3-deoxy-8-phosphooctulonate synthase	D-arabinose 5-phosphate + phosphoenolpyruvate + H2O <--> 3-deoxy-D-manno-octulosonate 8-phosphate + phosphate	1*GMLL-631-MONOMER	abxusage
AKMGLPKI_24251	GLFP-793-MONOMER	ENZRXNLFP-149	2-dehydro-3-deoxyphosphooctonate aldolase	D-arabinose 5-phosphate + phosphoenolpyruvate + H2O <--> 3-deoxy-D-manno-octulosonate 8-phosphate + phosphate	1*GLFP-793-MONOMER	abxusage
AKMGLPKI_24251	GJ8T-795-MONOMER	ENZRXNJ8T-289	2-dehydro-3-deoxyphosphooctonate aldolase	D-arabinose 5-phosphate + phosphoenolpyruvate + H2O <--> 3-deoxy-D-manno-octulosonate 8-phosphate + phosphate	1*GJ8T-795-MONOMER	abxusage
IBHDMICK_39637	GMLL-1209-MONOMER	ENZRXNMLL-806	possible gamma-glutamyl-gamma-aminobutyrate hydrolase	4-(L-gamma-glutamylamino)butanoate + H2O <--> L-glutamate + 4-aminobutanoate	1*GMLL-1209-MONOMER	abxusage
IBHDMICK_16585	GJ8T-504-MONOMER	ENZRXNJ8T-1232	alpha, alpha-phosphotrehalase	alpha,alpha-trehalose 6-phosphate + H2O <--> beta-D-glucose 6-phosphate + D-glucopyranose	1*GJ8T-504-MONOMER	abxusage
IBHDMICK_39637	GLFP-1607-MONOMER	ENZRXNLFP-363	glutamine amidotransferase	NAGG + L-glutamine <--> NAGGN + L-glutamate	1*GLFP-1607-MONOMER	abxusage
IBHDMICK_39637	GJ8T-1777-MONOMER	ENZRXNJ8T-715	glutamine amidotransferase	NAGG + L-glutamine <--> NAGGN + L-glutamate	1*GJ8T-1777-MONOMER	abxusage
IBHDMICK_39268	GMLL-774-MONOMER	ENZRXNMLL-358	diaminopimelate decarboxylase	meso-diaminopimelate + H+ <--> CO2 + L-lysine	1*GMLL-774-MONOMER	abxusage
IBHDMICK_39268	GJ8T-661-MONOMER	ENZRXNJ8T-336	diaminopimelate decarboxylase	meso-diaminopimelate + H+ <--> CO2 + L-lysine	1*GJ8T-661-MONOMER	abxusage
IBHDMICK_39268	GLFP-659-MONOMER	ENZRXNLFP-904	diaminopimelate decarboxylase	meso-diaminopimelate + H+ <--> CO2 + L-lysine	1*GLFP-659-MONOMER	abxusage
IBHDMICK_38606	GMLL-1555-MONOMER	ENZRXNMLL-1365	APC family amino acid-polyamine-organocation transporter	an acid[extracellular space] <--> an acid	1*GMLL-1555-MONOMER	abxusage
IBHDMICK_38393	GMLL-834-MONOMER	ENZRXNMLL-337	alpha-phosphoglucomutase	alpha-D-glucose 1-phosphate <--> alpha-D-glucose 6-phosphate	1*GMLL-834-MONOMER	abxusage
IBHDMICK_38393	GJ8T-601-MONOMER	ENZRXNJ8T-344	alpha-phosphoglucomutase	alpha-D-glucose 1-phosphate <--> alpha-D-glucose 6-phosphate	1*GJ8T-601-MONOMER	abxusage
IBHDMICK_38393	GLFP-599-MONOMER	ENZRXNLFP-1314	phosphomannomutase	alpha-D-mannose 1-phosphate <--> alpha-D-mannose 6-phosphate	1*GLFP-599-MONOMER	abxusage
IBHDMICK_16585	GMLL-936-MONOMER	ENZRXNMLL-306	alpha,alpha-phosphotrehalase	alpha,alpha-trehalose 6-phosphate + H2O <--> beta-D-glucose 6-phosphate + D-glucopyranose	1*GMLL-936-MONOMER	abxusage
IBHDMICK_37724	GJ8T-1951-MONOMER	ENZRXNJ8T-651	dipeptidase	a dipetide with an N-terminal L-aspartate + H2O <--> L-aspartate + a standard alpha amino acid	1*GJ8T-1951-MONOMER	abxusage
IBHDMICK_26790	GLFP-1582-MONOMER	ENZRXNLFP-1297	5-amino-6-(5-phospho-D-ribitylamino)uracil phosphatase	5-amino-6-(5-phospho-D-ribitylamino)uracil + H2O <--> 5-amino-6-(D-ribitylamino)uracil + phosphate	1*GLFP-1582-MONOMER	abxusage
IBHDMICK_28720	GJ8T-43-MONOMER	ENZRXNJ8T-1386	phosphoglycerol transferase/alkaline phosphatase superfamily protein	an OPG-6-(glycerophospho)-D-glucose + an osmoregulated periplasmic glucan <--> an osmoregulated periplasmic glucan + an OPG-6-(glycerophospho)-D-glucose	1*GJ8T-43-MONOMER	abxusage
IBHDMICK_28720	GLFP-43-MONOMER	ENZRXNLFP-1218	phosphoglycerol transferase/alkaline phosphatase superfamily protein	an OPG-6-(glycerophospho)-D-glucose + an osmoregulated periplasmic glucan <--> an osmoregulated periplasmic glucan + an OPG-6-(glycerophospho)-D-glucose	1*GLFP-43-MONOMER	abxusage
IBHDMICK_28720	GMLL-1412-MONOMER	ENZRXNMLL-1203	phosphatidylglycerol--membrane-oligosaccharide glycerophosphotransferase	an osmoregulated periplasmic glucan + an L-1-phosphatidyl-glycerol <--> a 1,2-diacyl-sn-glycerol + an OPG-6-(glycerophospho)-D-glucose	1*GMLL-1412-MONOMER	abxusage
IBHDMICK_32415	GJ8T-2019-MONOMER	ENZRXNJ8T-3	3-oxoacyl-ACP synthase|3-oxoacyl-ACP synthase|3-oxoacyl-ACP synthase|3-oxoacyl-ACP synthase|3-oxoacyl-ACP synthase|3-oxoacyl-ACP synthase|3-oxoacyl-ACP synthase|3-oxoacyl-ACP synthase|3-oxoacyl-ACP synthase|3-oxoacyl-ACP synthase|glucose-6-phosphate isomerase|glucose-6-phosphate isomerase|glucose-6-phosphate isomerase|2-aminoadipate aminotransferase / aromatic amino acid aminotransferase|2-aminoa…	a dodecanoyl-[acp] + a malonyl-[acp] + H+ <--> a 3-oxo-myristoyl-[acp] + CO2 + a holo-[acyl-carrier protein]|a decanoyl-[acp] + a malonyl-[acp] + H+ <--> a 3-oxo-dodecanoyl-[acp] + CO2 + a holo-[acyl-carrier protein]|an octanoyl-[acp] + a malonyl-[acp] + H+ <--> a 3-oxo-decanoyl-[acp] + CO2 + a holo-[acyl-carrier protein]|a hexanoyl-[acyl-carrier-protein] + a malonyl-[acp] + H+ <--> a 3-oxo-octan…	1*GJ8T-320-MONOMER|1*GJ8T-320-MONOMER|1*GJ8T-320-MONOMER|1*GJ8T-320-MONOMER|1*GJ8T-320-MONOMER|1*GJ8T-320-MONOMER|1*GJ8T-320-MONOMER|1*GJ8T-320-MONOMER|1*GJ8T-320-MONOMER|1*GJ8T-320-MONOMER|1*GJ8T-352-MONOMER|1*GJ8T-352-MONOMER|1*GJ8T-352-MONOMER|1*GJ8T-369-MONOMER|1*GJ8T-369-MONOMER|1*GJ8T-369-MONOMER|1*GJ8T-369-MONOMER|1*GJ8T-369-MONOMER|1*GJ8T-384-MONOMER|1*GJ8T-393-MONOMER|1*GJ8T-395-MONOMER|…	abxusage
IBHDMICK_32415	GLFP-1853-MONOMER	ENZRXNLFP-251	dihydroxyacid dehydratase	(R)-2,3-dihydroxy-3-methylbutanoate <--> 3-methyl-2-oxobutanoate + H2O	1*GLFP-1853-MONOMER	abxusage
IBHDMICK_26790	GMLL-1181-MONOMER	ENZRXNMLL-821	possible sugar-phosphatase	a sugar phosphate + H2O <--> a sugar + phosphate	1*GMLL-1181-MONOMER	abxusage
IBHDMICK_26790	GJ8T-1752-MONOMER	ENZRXNJ8T-1419	5-amino-6-(5-phospho-D-ribitylamino)uracil phosphatase	5-amino-6-(5-phospho-D-ribitylamino)uracil + H2O <--> 5-amino-6-(D-ribitylamino)uracil + phosphate	1*GJ8T-1752-MONOMER	abxusage
IBHDMICK_25890	GMLL-598-MONOMER	ENZRXNMLL-5	S-adenosylmethionine synthetase|ribonucleoside-triphosphate reductase class III activase subunit|ribonucleoside-triphosphate reductase class III activase subunit|ribonucleoside-triphosphate reductase class III activase subunit|ribonucleoside-triphosphate reductase class III activase subunit|ribonucleoside-triphosphate reductase class III activase subunit|exodeoxyribonuclease III|peptide-methionin…	ATP + L-methionine + H2O <--> S-adenosyl-L-methionine + phosphate + diphosphate|dATP + an oxidized flavodoxin + H2O <--> ATP + a reduced flavodoxin|a deoxyribonucleoside triphosphate + an oxidized thioredoxin + H2O <--> a ribonucleoside triphosphate + a reduced thioredoxin|dUTP + an oxidized flavodoxin + H2O <--> UTP + a reduced flavodoxin|dCTP + an oxidized flavodoxin + H2O <--> CTP + a reduced …	1*GMLL-598-MONOMER|1*GMLL-500-MONOMER|1*GMLL-500-MONOMER|1*GMLL-500-MONOMER|1*GMLL-500-MONOMER|1*GMLL-500-MONOMER|1*GMLL-494-MONOMER|1*GMLL-482-MONOMER|1*GMLL-475-MONOMER|1*GMLL-473-MONOMER|1*GMLL-472-MONOMER|1*GMLL-1611-MONOMER|1*GMLL-1608-MONOMER|1*GMLL-1608-MONOMER|1*GMLL-1608-MONOMER|1*GMLL-1608-MONOMER|1*GMLL-1608-MONOMER|1*GMLL-1608-MONOMER|1*GMLL-1608-MONOMER|1*GMLL-1608-MONOMER|1*GMLL-160…	abxusage
IBHDMICK_34859	GMLL-640-MONOMER	ENZRXNMLL-421	ribokinase	alpha-D-ribofuranose + ATP <--> D-ribose 5-phosphate + ADP + H+	1*GMLL-640-MONOMER	abxusage
IBHDMICK_36416	GMLL-590-MONOMER	ENZRXNMLL-937	lysine decarboxylase	L-lysine + H+ <--> CO2 + cadaverine	1*GMLL-590-MONOMER	abxusage
IBHDMICK_32415	GMLL-1499-MONOMER	ENZRXNMLL-462	dihydroxyacid dehydratase	(R)-2,3-dihydroxy-3-methylbutanoate <--> 3-methyl-2-oxobutanoate + H2O	1*GMLL-1499-MONOMER	abxusage
IBHDMICK_37724	GLFP-1786-MONOMER	ENZRXNLFP-302	dipeptidase	a dipetide with an N-terminal L-aspartate + H2O <--> L-aspartate + a standard alpha amino acid	1*GLFP-1786-MONOMER	abxusage
NLNJBFDE_43264	G1117-5232-MONOMER	ENZRXN1117-3033	ribose/galactose isomerase	aldehydo-D-ribose <--> D-ribulose	1*G1117-5232-MONOMER	bf
MGPELOCJ_01237	GTQ7-1330-MONOMER	ENZRXNTQ7-238	DNA methylase	a cytosine in DNA + S-adenosyl-L-methionine <--> a DNA 5-methylcytosine + S-adenosyl-L-homocysteine + H+	1*GTQ7-1330-MONOMER	bf
CMCJLMPA_06787	G119G-4586-MONOMER	ENZRXN119G-827	gluconate 5-dehydrogenase	D-gluconate + NAD(P)+ <--> 5-dehydro-D-gluconate + NAD(P)H + H+	1*G119G-4586-MONOMER	bf
CNMODCJP_06260	G1606-1398-MONOMER	ENZRXN1606-479	DNA primase	a single stranded DNA <--> a short RNA Segment	1*G1606-1398-MONOMER	bf
MGPELOCJ_01237	GM95-2427-MONOMER	ENZRXNM95-833	DNA methylase	a cytosine in DNA + S-adenosyl-L-methionine <--> a DNA 5-methylcytosine + S-adenosyl-L-homocysteine + H+	1*GM95-2427-MONOMER	bf
MGPELOCJ_01237	GTQ8-3024-MONOMER	ENZRXNTQ8-1015	DNA methylase	a cytosine in DNA + S-adenosyl-L-methionine <--> a DNA 5-methylcytosine + S-adenosyl-L-homocysteine + H+	1*GTQ8-3024-MONOMER	bf
DMAHIJFC_07014	G1117-5227-MONOMER	ENZRXN1117-1	tyrosine aminotransferase|tyrosine aminotransferase|tyrosine aminotransferase|class B acid phosphatase|class B acid phosphatase|acetate--CoA ligase|cytochrome c nitrite reductase, pentaheme subunit|cytochrome c nitrite reductase, pentaheme subunit|cytochrome c nitrite reductase, Fe-S protein|cytochrome c nitrite reductase, Fe-S protein|cytochrome c nitrite reductase, NrfD subunit|cytochrome c nit…	L-cysteate + 2-oxoglutarate <--> 3-sulfopyruvate + L-glutamate|L-phenylalanine + 2-oxoglutarate <--> 2-oxo-3-phenylpropanoate + L-glutamate|L-aspartate + 2-oxoglutarate <--> L-glutamate + oxaloacetate|thiamin phosphate + H2O <--> thiamin + phosphate|a phosphate monoester + H2O <--> an alcohol + phosphate|acetate + ATP + coenzyme A <--> acetyl-CoA + AMP + diphosphate|ammonia + 6 an oxidized c-type…
--> S-adenosyl-L-methionine + phosphate + diphosphate|a double stranded DNA + 2n H2O <--> n a 5'-phosphooligonucleotide + n a 5' phosphodinucleotide|glycine + L-gamma-glutamylcysteine + ATP <--> glutathione + ADP + phosphate + H+|L-asparagine + H2O <--> L-aspartate + ammonium|guanine46 in tRNA + S-adenosyl-L-methionine <--> N7-methylguanine46 in tRNA + S-adenosyl-L-homocysteine|a DNA adenine + S-…	5-dihydroxypentan-2	3-dione|L-glutamate + L-cysteine + ATP <--> L-gamma-glutamylcysteine + ADP + phosphate + H+|a tRNAala + L-alanine + ATP + H+ <--> an L-alanyl-[tRNAala] + AMP + diphosphate|L-alanine <--> D-alanine|4-hydroxybenzoate + H+ <--> CO2 + phenol|4-hydroxybenzoate + H+ <--> CO2 + phenol|4-hydroxybenzoate + H+ <--> CO2 + phenol|4-hydroxybenzoate + H+ <--> CO2 + phenol|S-adenosyl-L-methionine + a [protein]-…	4-cyclodiphosphate + CMP|2-C-methyl-D-erythritol 4-phosphate + CTP + H+ <--> 4-(cytidine 5'-diphospho)-2-C-methyl-D-erythritol + diphosphate|adenosine 5'-phosphosulfate + ATP <--> phosphoadenosine-5'-phosphosulfate + ADP + H+|sulfate + ATP + H+ <--> adenosine 5'-phosphosulfate + diphosphate|selenate + ATP + 2 H+ <--> adenosine 5'-phosphoselenate + diphosphate|adenosine 3'	5'-bisphosphate + sulfite + an oxidized thioredoxin + 2 H+ <--> phosphoadenosine-5'-phosphosulfate + a reduced thioredoxin|hydrogen sulfide + 3 NADP+ + 3 H2O <--> sulfite + 3 NADPH + 5 H+|hydrogen sulfide + 3 NADP+ + 3 H2O <--> sulfite + 3 NADPH + 5 H+|2-phospho-D-glycerate <--> phosphoenolpyruvate + H2O|ATP + UTP + L-glutamine + H2O <--> ADP + CTP + L-glutamate + phosphate + 2 H+|L-glutamine + H…	2-diol + NAD+ <--> D-lactaldehyde + NADH + H+|(S)-propane-1	2-diol + NAD+ <--> L-lactaldehyde + NADH + H+|ethylene glycol + NAD+ <--> glycolaldehyde + NADH + H+|a protein + H2O <--> a standard alpha amino acid + a peptide|a ThiI sulfur-carrier protein + L-cysteine <--> an S-sulfanyl-[ThiI sulfur-carrier protein] + L-alanine|an S-sulfanyl-[L-cysteine desulfurase] + a ThiI sulfur-carrier protein <--> L-cystein desulfurase + an S-sulfanyl-[ThiI sulfur-carrie…	5-diene-1	2-diol + NAD+|L-serine + tetrahydrofolate <--> glycine + 5	10-methylenetetrahydrofolate + H2O|ATP + N2-formyl-N1-(5-phospho-beta-D-ribosyl)glycinamide + L-glutamine + H2O <--> L-glutamate + ADP + 2-(formamido)-N1-(5-phospho-beta-D-ribosyl)acetamidine + phosphate + H+|an acyl-carrier protein + coenzyme A <--> adenosine 3'	5'-bisphosphate + a holo-[acyl-carrier protein]|1-deoxy-D-xylulose 5-phosphate + 3-amino-1-hydroxyacetone 1-phosphate <--> pyridoxine 5'-phosphate + phosphate + H+ + 2 H2O|RNase III mRNA processing substrate + 2 H2O <--> RNase III processing product mRNA + 2 a single-stranded RNA|a peptide with a leader sequence + H2O <--> a peptide + a leader sequence|L-aspartate + oxygen <--> alpha-iminosuccina…	4-dihydroxy-2-naphthoyl-CoA + H2O|2-oxoglutarate + H+ <--> succinate semialdehyde + CO2|chorismate <--> isochorismate|a tRNA precursor + H2O <--> mature tRNA + a single-stranded oligoribonucleotide|menadione + NADH + H+ <--> menadiol + NAD+|NADH + an electron-transfer quinone + H+ <--> NAD+ + an electron-transfer quinol|menadione + NADH + H+ <--> menadiol + NAD+|NADH + an electron-transfer quinon…	3-didehydroadipyl-CoA + H2O|3-(4-hydroxyphenyl)-3-hydroxy-propanoyl-CoA <--> 4-coumaryl-CoA + H2O|OPC4-3-hydroxyacyl-CoA <--> OPC4-trans-2-enoyl-CoA + H2O|OPC6-3-hydroxyacyl-CoA <--> OPC6-trans-2-enoyl-CoA + H2O|OPC8-3-hydroxyacyl-CoA <--> OPC8-trans-2-enoyl-CoA + H2O|(S)-3-hydroxy-isobutanoyl-CoA <--> methylacrylyl-CoA + H2O|a (3S)-3-hydroxyacyl-CoA <--> a trans-2-enoyl-CoA + H2O|5-trans-3-oxo-d…	7-trans-3-oxo-tetradecadienoyl-CoA + coenzyme A <--> 3-cis	5-trans-dodecadienoyl-CoA + acetyl-CoA|4-trans-3-oxo-undecenoyl-CoA + coenzyme A <--> 2-trans-nonenoyl-CoA + acetyl-CoA|6-trans-3-oxo-tridecenoyl-CoA + coenzyme A <--> 4-trans-undecenoyl-CoA + acetyl-CoA|6-cis	3-oxo-tridecenoyl-CoA + coenzyme A <--> 4-cis-undecenoyl-CoA + acetyl-CoA|3-cis-dodecenoyl-CoA + acetyl-CoA <--> 3-keto-5-cis-tetradecenoyl-CoA + coenzyme A|hexanoyl-CoA + acetyl-CoA <--> 3-oxooctanoyl-CoA + coenzyme A|decanoyl-CoA + acetyl-CoA <--> 3-oxododecanoyl-CoA + coenzyme A|lauroyl-CoA + acetyl-CoA <--> 3-oxo-myristoyl-CoA + coenzyme-A-group|octanoyl-CoA + acetyl-CoA <--> 3-oxodecanoyl-Co…	24-bisnorchol-4-en-22-oyl-CoA + acetyl-CoA <--> 3	22-dioxochol-4-en-24-oyl-CoA + coenzyme A|butanoyl-CoA + acetyl-CoA <--> 3-oxohexanoyl-CoA + coenzyme A|4-hydroxybenzoyl-CoA + acetyl-CoA <--> 4-hydroxybenzoyl-acetyl-CoA + coenzyme A|jasmonoyl-CoA + acetyl-CoA <--> OPC4-3-ketoacyl-CoA + coenzyme A|OPC4-CoA + acetyl-CoA <--> OPC6-3-ketoacyl-CoA + coenzyme A|OPC6-CoA + acetyl-CoA <--> OPC8-3-ketoacyl-CoA + coenzyme A|a 2	3	4-saturated fatty acyl CoA + acetyl-CoA <--> a 3-oxoacyl-CoA + coenzyme A|a CDP-diacylglycerol + H2O <--> a 1	2-diacyl-sn-glycerol 3-phosphate + CMP + 2 H+|sucrose + H2O <--> alpha-D-glucose + beta-D-fructofuranose|beta-D-fructofuranose(n) + H2O <--> beta-D-fructofuranose(n-1) + beta-D-fructofuranose|D-serine <--> pyruvate + ammonium|oxalyl-CoA + H+ <--> CO2 + formyl-CoA|formyl-CoA + oxalate <--> formate + oxalyl-CoA|alpha-D-glucose + ATP <--> alpha-D-glucose 6-phosphate + ADP + H+|D-glucopyranose + ATP …	6-anhMurNAc-L-Ala-gamma-D-Glu-DAP-D-Ala + H2O <--> N-acetyl-beta-D-glucosamine(anhydrous)-N-acetylmuramate + L-Ala-gamma-D-Glu-meso-DAP-D-Ala|ethanolamine <--> ammonium + acetaldehyde|acetyl-CoA + phosphate <--> acetyl phosphate + coenzyme A|acetyl-CoA + phosphate <--> acetyl phosphate + coenzyme A|D-glyceraldehyde 3-phosphate + D-sedoheptulose 7-phosphate <--> beta-D-fructofuranose 6-phosphate +…	L-2	6-diaminopimelate + H2O <--> L	L-diaminopimelate + succinate|ATP + 5-amino-1-(5-phospho-D-ribosyl)imidazole-4-carboxylate + L-aspartate <--> ADP + 5'-phosphoribosyl-4-(N-succinocarboxamide)-5-aminoimidazole + phosphate + H+|menadione + NADH + H+ <--> menadiol + NAD+|NADH + an electron-transfer quinone + H+ <--> NAD+ + an electron-transfer quinol|menadione + NADH + H+ <--> menadiol + NAD+|NADH + an electron-transfer quinone + H…	5'-guanylate + H2O <--> linear dimeric GMP + H+|XMP + L-glutamine + ATP + H2O <--> L-glutamate + GMP + AMP + diphosphate + 2 H+|L-glutamine + H2O <--> L-glutamate + ammonium|XMP + ammonium + ATP <--> GMP + AMP + diphosphate + 2 H+|IMP + NAD+ + H2O <--> XMP + NADH + H+|a single stranded DNA + H2O <--> a ribonucleoside 5'-monophosphate + a single-stranded oligodeoxyribonucleotide|a tRNAhis + L-hist…	4-cyclodiphosphate + 2 a reduced ferredoxin [iron-sulfur] cluster + H+|ATP + dIDP <--> ADP + dITP|UDP + ATP <--> UTP + ADP|ATP + IDP <--> ITP + ADP|GDP + ADP <--> GTP + AMP|a nucleoside diphosphate + ATP <--> a nucleoside triphosphate + ADP|GDP + ATP <--> GTP + ADP|dUDP + ATP <--> dUTP + ADP|dTDP + ATP <--> dTTP + ADP|dGDP + ATP <--> dGTP + ADP|dCDP + ATP <--> dCTP + ADP|dADP + ATP <--> dATP + AD…	D cross-link (E. faecium) + 4 D-alanine + di-trans	octa-cis-undecaprenyl diphosphate + H+|2 a peptidoglycan dimer (meso-diaminopimelate containing) <--> a peptidoglycan with D	D cross-links (meso-diaminopimelate containing) + D-alanine|2 a peptidoglycan dimer (S. aureus) + 3 H2O <--> a peptidoglycan with D	D cross-link (S. aureus) + 4 D-alanine + di-trans	octa-cis-undecaprenyl diphosphate + H+|a lipid II + H2O <--> a N-acetylglucosamine--N-acetylmuramyl-(tetrapeptide) pyrophosphoryl-undecaprenol + D-alanine|DNAn + H2O <--> (deoxynucleotides)(n-1) + a 2'-deoxyribonucleoside 5'-monophosphate|1-(5-phospho-beta-D-ribosyl)-ATP + diphosphate <--> ATP + 5-phospho-alpha-D-ribose 1-diphosphate + H+|histidinol + 2 NAD+ + H2O <--> L-histidine + 2 NADH + 3 H+…	3S)-2-methylisocitrate <--> succinate + pyruvate|(2S	3S)-2-methylcitrate <--> cis-2-methylaconitate + H2O|propanoate + ATP + coenzyme A <--> propanoyl-CoA + AMP + diphosphate|hydrogen carbonate + H+ <--> CO2 + H2O|carbonic acid <--> CO2 + H2O|cyanate + hydrogen carbonate + H+ <--> carbamate + CO2|cyanate + hydrogen carbonate + 3 H+ <--> ammonium + 2 CO2|XLLG xyloglucan oligosaccharide + 2 H2O <--> XXXG xyloglucan oligosaccharide + 2 beta-D-galactos…	3-dihydroxy-trans-cinnamate + oxygen <--> (2Z	4E	7E)-2-hydroxy-6-oxonona-2	4	7-triene-1	9-dioate + H+|3-(2	3-dihydroxyphenyl)propanoate + oxygen <--> (2Z	4E)-2-hydroxy-6-oxonona-2	4-diene-1	9-dioate + H+|2-oxopent-4-enoate + H2O <--> 4-hydroxy-2-oxopentanoate|isobutanal + coenzyme A + NAD+ <--> isobutanoyl-CoA + NADH + H+|acetaldehyde + coenzyme A + NAD+ <--> acetyl-CoA + NADH + H+|S-formylglutathione + H2O <--> formate + glutathione + H+|S-hydroxymethylglutathione + NAD(P)+ <--> S-formylglutathione + NAD(P)H + H+|taurine + 2-oxoglutarate + oxygen <--> sulfite + aminoacetaldehyde + …	5-diamino-6-(5-phospho-D-ribosylamino)pyrimidin-4(3H)-one + H+ + H2O <--> 5-amino-6-(5-phospho-D-ribosylamino)uracil + ammonium|thiamin phosphate + ATP <--> thiamin diphosphate + ADP|pyruvate + D-glyceraldehyde 3-phosphate + H+ <--> 1-deoxy-D-xylulose 5-phosphate + CO2|a single stranded DNA + H2O <--> a ribonucleoside 5'-monophosphate + a single-stranded oligodeoxyribonucleotide|(R)-pantoate + NA…	1*G1117-3371-MONOMER|1*G1117-3371-MONOMER|1*G1117-3371-MONOMER|1*G1117-3373-MONOMER|1*G1117-3373-MONOMER|1*G1117-3389-MONOMER|1*G1117-3391-MONOMER|1*G1117-3391-MONOMER|1*G1117-3392-MONOMER|1*G1117-3392-MONOMER|1*G1117-3393-MONOMER|1*G1117-3393-MONOMER|1*G1117-3400-MONOMER|1*G1117-3409-MONOMER|1*G1117-3435-MONOMER|1*G1117-3440-MONOMER|1*G1117-3449-MONOMER|1*G1117-5065-MONOMER|1*G1117-5066-MONOMER|…	bf
DMAHIJFC_07014	C0323-MONOMER	ENZRXNBJ-68582	Putative exopolygalacturonate lyase	a pectate <--> a pectate + 4-(4-deoxy-alpha-D-galact-4-enuronosyl)-D-galacturonate	1*C0323-MONOMER	bf
FJNEEDOK_23853	G1117-5227-MONOMER	ENZRXN1117-1	tyrosine aminotransferase|tyrosine aminotransferase|tyrosine aminotransferase|class B acid phosphatase|class B acid phosphatase|acetate--CoA ligase|cytochrome c nitrite reductase, pentaheme subunit|cytochrome c nitrite reductase, pentaheme subunit|cytochrome c nitrite reductase, Fe-S protein|cytochrome c nitrite reductase, Fe-S protein|cytochrome c nitrite reductase, NrfD subunit|cytochrome c nit…	L-cysteate + 2-oxoglutarate <--> 3-sulfopyruvate + L-glutamate|L-phenylalanine + 2-oxoglutarate <--> 2-oxo-3-phenylpropanoate + L-glutamate|L-aspartate + 2-oxoglutarate <--> L-glutamate + oxaloacetate|thiamin phosphate + H2O <--> thiamin + phosphate|a phosphate monoester + H2O <--> an alcohol + phosphate|acetate + ATP + coenzyme A <--> acetyl-CoA + AMP + diphosphate|ammonia + 6 an oxidized c-type…
--> S-adenosyl-L-methionine + phosphate + diphosphate|a double stranded DNA + 2n H2O <--> n a 5'-phosphooligonucleotide + n a 5' phosphodinucleotide|glycine + L-gamma-glutamylcysteine + ATP <--> glutathione + ADP + phosphate + H+|L-asparagine + H2O <--> L-aspartate + ammonium|guanine46 in tRNA + S-adenosyl-L-methionine <--> N7-methylguanine46 in tRNA + S-adenosyl-L-homocysteine|a DNA adenine + S-…	5-dihydroxypentan-2	3-dione|L-glutamate + L-cysteine + ATP <--> L-gamma-glutamylcysteine + ADP + phosphate + H+|a tRNAala + L-alanine + ATP + H+ <--> an L-alanyl-[tRNAala] + AMP + diphosphate|L-alanine <--> D-alanine|4-hydroxybenzoate + H+ <--> CO2 + phenol|4-hydroxybenzoate + H+ <--> CO2 + phenol|4-hydroxybenzoate + H+ <--> CO2 + phenol|4-hydroxybenzoate + H+ <--> CO2 + phenol|S-adenosyl-L-methionine + a [protein]-…	4-cyclodiphosphate + CMP|2-C-methyl-D-erythritol 4-phosphate + CTP + H+ <--> 4-(cytidine 5'-diphospho)-2-C-methyl-D-erythritol + diphosphate|adenosine 5'-phosphosulfate + ATP <--> phosphoadenosine-5'-phosphosulfate + ADP + H+|sulfate + ATP + H+ <--> adenosine 5'-phosphosulfate + diphosphate|selenate + ATP + 2 H+ <--> adenosine 5'-phosphoselenate + diphosphate|adenosine 3'	5'-bisphosphate + sulfite + an oxidized thioredoxin + 2 H+ <--> phosphoadenosine-5'-phosphosulfate + a reduced thioredoxin|hydrogen sulfide + 3 NADP+ + 3 H2O <--> sulfite + 3 NADPH + 5 H+|hydrogen sulfide + 3 NADP+ + 3 H2O <--> sulfite + 3 NADPH + 5 H+|2-phospho-D-glycerate <--> phosphoenolpyruvate + H2O|ATP + UTP + L-glutamine + H2O <--> ADP + CTP + L-glutamate + phosphate + 2 H+|L-glutamine + H…	2-diol + NAD+ <--> D-lactaldehyde + NADH + H+|(S)-propane-1	2-diol + NAD+ <--> L-lactaldehyde + NADH + H+|ethylene glycol + NAD+ <--> glycolaldehyde + NADH + H+|a protein + H2O <--> a standard alpha amino acid + a peptide|a ThiI sulfur-carrier protein + L-cysteine <--> an S-sulfanyl-[ThiI sulfur-carrier protein] + L-alanine|an S-sulfanyl-[L-cysteine desulfurase] + a ThiI sulfur-carrier protein <--> L-cystein desulfurase + an S-sulfanyl-[ThiI sulfur-carrie…	5-diene-1	2-diol + NAD+|L-serine + tetrahydrofolate <--> glycine + 5	10-methylenetetrahydrofolate + H2O|ATP + N2-formyl-N1-(5-phospho-beta-D-ribosyl)glycinamide + L-glutamine + H2O <--> L-glutamate + ADP + 2-(formamido)-N1-(5-phospho-beta-D-ribosyl)acetamidine + phosphate + H+|an acyl-carrier protein + coenzyme A <--> adenosine 3'	5'-bisphosphate + a holo-[acyl-carrier protein]|1-deoxy-D-xylulose 5-phosphate + 3-amino-1-hydroxyacetone 1-phosphate <--> pyridoxine 5'-phosphate + phosphate + H+ + 2 H2O|RNase III mRNA processing substrate + 2 H2O <--> RNase III processing product mRNA + 2 a single-stranded RNA|a peptide with a leader sequence + H2O <--> a peptide + a leader sequence|L-aspartate + oxygen <--> alpha-iminosuccina…	4-dihydroxy-2-naphthoyl-CoA + H2O|2-oxoglutarate + H+ <--> succinate semialdehyde + CO2|chorismate <--> isochorismate|a tRNA precursor + H2O <--> mature tRNA + a single-stranded oligoribonucleotide|menadione + NADH + H+ <--> menadiol + NAD+|NADH + an electron-transfer quinone + H+ <--> NAD+ + an electron-transfer quinol|menadione + NADH + H+ <--> menadiol + NAD+|NADH + an electron-transfer quinon…	3-didehydroadipyl-CoA + H2O|3-(4-hydroxyphenyl)-3-hydroxy-propanoyl-CoA <--> 4-coumaryl-CoA + H2O|OPC4-3-hydroxyacyl-CoA <--> OPC4-trans-2-enoyl-CoA + H2O|OPC6-3-hydroxyacyl-CoA <--> OPC6-trans-2-enoyl-CoA + H2O|OPC8-3-hydroxyacyl-CoA <--> OPC8-trans-2-enoyl-CoA + H2O|(S)-3-hydroxy-isobutanoyl-CoA <--> methylacrylyl-CoA + H2O|a (3S)-3-hydroxyacyl-CoA <--> a trans-2-enoyl-CoA + H2O|5-trans-3-oxo-d…	7-trans-3-oxo-tetradecadienoyl-CoA + coenzyme A <--> 3-cis	5-trans-dodecadienoyl-CoA + acetyl-CoA|4-trans-3-oxo-undecenoyl-CoA + coenzyme A <--> 2-trans-nonenoyl-CoA + acetyl-CoA|6-trans-3-oxo-tridecenoyl-CoA + coenzyme A <--> 4-trans-undecenoyl-CoA + acetyl-CoA|6-cis	3-oxo-tridecenoyl-CoA + coenzyme A <--> 4-cis-undecenoyl-CoA + acetyl-CoA|3-cis-dodecenoyl-CoA + acetyl-CoA <--> 3-keto-5-cis-tetradecenoyl-CoA + coenzyme A|hexanoyl-CoA + acetyl-CoA <--> 3-oxooctanoyl-CoA + coenzyme A|decanoyl-CoA + acetyl-CoA <--> 3-oxododecanoyl-CoA + coenzyme A|lauroyl-CoA + acetyl-CoA <--> 3-oxo-myristoyl-CoA + coenzyme-A-group|octanoyl-CoA + acetyl-CoA <--> 3-oxodecanoyl-Co…	24-bisnorchol-4-en-22-oyl-CoA + acetyl-CoA <--> 3	22-dioxochol-4-en-24-oyl-CoA + coenzyme A|butanoyl-CoA + acetyl-CoA <--> 3-oxohexanoyl-CoA + coenzyme A|4-hydroxybenzoyl-CoA + acetyl-CoA <--> 4-hydroxybenzoyl-acetyl-CoA + coenzyme A|jasmonoyl-CoA + acetyl-CoA <--> OPC4-3-ketoacyl-CoA + coenzyme A|OPC4-CoA + acetyl-CoA <--> OPC6-3-ketoacyl-CoA + coenzyme A|OPC6-CoA + acetyl-CoA <--> OPC8-3-ketoacyl-CoA + coenzyme A|a 2	3	4-saturated fatty acyl CoA + acetyl-CoA <--> a 3-oxoacyl-CoA + coenzyme A|a CDP-diacylglycerol + H2O <--> a 1	2-diacyl-sn-glycerol 3-phosphate + CMP + 2 H+|sucrose + H2O <--> alpha-D-glucose + beta-D-fructofuranose|beta-D-fructofuranose(n) + H2O <--> beta-D-fructofuranose(n-1) + beta-D-fructofuranose|D-serine <--> pyruvate + ammonium|oxalyl-CoA + H+ <--> CO2 + formyl-CoA|formyl-CoA + oxalate <--> formate + oxalyl-CoA|alpha-D-glucose + ATP <--> alpha-D-glucose 6-phosphate + ADP + H+|D-glucopyranose + ATP …	6-anhMurNAc-L-Ala-gamma-D-Glu-DAP-D-Ala + H2O <--> N-acetyl-beta-D-glucosamine(anhydrous)-N-acetylmuramate + L-Ala-gamma-D-Glu-meso-DAP-D-Ala|ethanolamine <--> ammonium + acetaldehyde|acetyl-CoA + phosphate <--> acetyl phosphate + coenzyme A|acetyl-CoA + phosphate <--> acetyl phosphate + coenzyme A|D-glyceraldehyde 3-phosphate + D-sedoheptulose 7-phosphate <--> beta-D-fructofuranose 6-phosphate +…	L-2	6-diaminopimelate + H2O <--> L	L-diaminopimelate + succinate|ATP + 5-amino-1-(5-phospho-D-ribosyl)imidazole-4-carboxylate + L-aspartate <--> ADP + 5'-phosphoribosyl-4-(N-succinocarboxamide)-5-aminoimidazole + phosphate + H+|menadione + NADH + H+ <--> menadiol + NAD+|NADH + an electron-transfer quinone + H+ <--> NAD+ + an electron-transfer quinol|menadione + NADH + H+ <--> menadiol + NAD+|NADH + an electron-transfer quinone + H…	5'-guanylate + H2O <--> linear dimeric GMP + H+|XMP + L-glutamine + ATP + H2O <--> L-glutamate + GMP + AMP + diphosphate + 2 H+|L-glutamine + H2O <--> L-glutamate + ammonium|XMP + ammonium + ATP <--> GMP + AMP + diphosphate + 2 H+|IMP + NAD+ + H2O <--> XMP + NADH + H+|a single stranded DNA + H2O <--> a ribonucleoside 5'-monophosphate + a single-stranded oligodeoxyribonucleotide|a tRNAhis + L-hist…	4-cyclodiphosphate + 2 a reduced ferredoxin [iron-sulfur] cluster + H+|ATP + dIDP <--> ADP + dITP|UDP + ATP <--> UTP + ADP|ATP + IDP <--> ITP + ADP|GDP + ADP <--> GTP + AMP|a nucleoside diphosphate + ATP <--> a nucleoside triphosphate + ADP|GDP + ATP <--> GTP + ADP|dUDP + ATP <--> dUTP + ADP|dTDP + ATP <--> dTTP + ADP|dGDP + ATP <--> dGTP + ADP|dCDP + ATP <--> dCTP + ADP|dADP + ATP <--> dATP + AD…	D cross-link (E. faecium) + 4 D-alanine + di-trans	octa-cis-undecaprenyl diphosphate + H+|2 a peptidoglycan dimer (meso-diaminopimelate containing) <--> a peptidoglycan with D	D cross-links (meso-diaminopimelate containing) + D-alanine|2 a peptidoglycan dimer (S. aureus) + 3 H2O <--> a peptidoglycan with D	D cross-link (S. aureus) + 4 D-alanine + di-trans	octa-cis-undecaprenyl diphosphate + H+|a lipid II + H2O <--> a N-acetylglucosamine--N-acetylmuramyl-(tetrapeptide) pyrophosphoryl-undecaprenol + D-alanine|DNAn + H2O <--> (deoxynucleotides)(n-1) + a 2'-deoxyribonucleoside 5'-monophosphate|1-(5-phospho-beta-D-ribosyl)-ATP + diphosphate <--> ATP + 5-phospho-alpha-D-ribose 1-diphosphate + H+|histidinol + 2 NAD+ + H2O <--> L-histidine + 2 NADH + 3 H+…	3S)-2-methylisocitrate <--> succinate + pyruvate|(2S	3S)-2-methylcitrate <--> cis-2-methylaconitate + H2O|propanoate + ATP + coenzyme A <--> propanoyl-CoA + AMP + diphosphate|hydrogen carbonate + H+ <--> CO2 + H2O|carbonic acid <--> CO2 + H2O|cyanate + hydrogen carbonate + H+ <--> carbamate + CO2|cyanate + hydrogen carbonate + 3 H+ <--> ammonium + 2 CO2|XLLG xyloglucan oligosaccharide + 2 H2O <--> XXXG xyloglucan oligosaccharide + 2 beta-D-galactos…	3-dihydroxy-trans-cinnamate + oxygen <--> (2Z	4E	7E)-2-hydroxy-6-oxonona-2	4	7-triene-1	9-dioate + H+|3-(2	3-dihydroxyphenyl)propanoate + oxygen <--> (2Z	4E)-2-hydroxy-6-oxonona-2	4-diene-1	9-dioate + H+|2-oxopent-4-enoate + H2O <--> 4-hydroxy-2-oxopentanoate|isobutanal + coenzyme A + NAD+ <--> isobutanoyl-CoA + NADH + H+|acetaldehyde + coenzyme A + NAD+ <--> acetyl-CoA + NADH + H+|S-formylglutathione + H2O <--> formate + glutathione + H+|S-hydroxymethylglutathione + NAD(P)+ <--> S-formylglutathione + NAD(P)H + H+|taurine + 2-oxoglutarate + oxygen <--> sulfite + aminoacetaldehyde + …	5-diamino-6-(5-phospho-D-ribosylamino)pyrimidin-4(3H)-one + H+ + H2O <--> 5-amino-6-(5-phospho-D-ribosylamino)uracil + ammonium|thiamin phosphate + ATP <--> thiamin diphosphate + ADP|pyruvate + D-glyceraldehyde 3-phosphate + H+ <--> 1-deoxy-D-xylulose 5-phosphate + CO2|a single stranded DNA + H2O <--> a ribonucleoside 5'-monophosphate + a single-stranded oligodeoxyribonucleotide|(R)-pantoate + NA…	1*G1117-3371-MONOMER|1*G1117-3371-MONOMER|1*G1117-3371-MONOMER|1*G1117-3373-MONOMER|1*G1117-3373-MONOMER|1*G1117-3389-MONOMER|1*G1117-3391-MONOMER|1*G1117-3391-MONOMER|1*G1117-3392-MONOMER|1*G1117-3392-MONOMER|1*G1117-3393-MONOMER|1*G1117-3393-MONOMER|1*G1117-3400-MONOMER|1*G1117-3409-MONOMER|1*G1117-3435-MONOMER|1*G1117-3440-MONOMER|1*G1117-3449-MONOMER|1*G1117-5065-MONOMER|1*G1117-5066-MONOMER|…	bf
FJNEEDOK_23853	C0323-MONOMER	ENZRXNBJ-68582	Putative exopolygalacturonate lyase	a pectate <--> a pectate + 4-(4-deoxy-alpha-D-galact-4-enuronosyl)-D-galacturonate	1*C0323-MONOMER	bf
FJNEEDOK_08461	GM97-1095-MONOMER	ENZRXNM97-381	DNA (cytosine-5-)-methyltransferase	a cytosine in DNA + S-adenosyl-L-methionine <--> a DNA 5-methylcytosine + S-adenosyl-L-homocysteine + H+	1*GM97-1095-MONOMER	bf
ILLDBGAO_11769	G13EB-2819-MONOMER	ENZRXN13EB-1868	ADP-ribose pyrophosphatase	ADP-D-ribose + H2O <--> AMP + D-ribofuranose 5-phosphate + 2 H+	1*G13EB-2819-MONOMER	bf
DKAOLOCH_01335	C0323-MONOMER	ENZRXNBJ-68582	Putative exopolygalacturonate lyase	a pectate <--> a pectate + 4-(4-deoxy-alpha-D-galact-4-enuronosyl)-D-galacturonate	1*C0323-MONOMER	bf
DKAOLOCH_01335	G1117-5227-MONOMER	ENZRXN1117-1	tyrosine aminotransferase|tyrosine aminotransferase|tyrosine aminotransferase|class B acid phosphatase|class B acid phosphatase|acetate--CoA ligase|cytochrome c nitrite reductase, pentaheme subunit|cytochrome c nitrite reductase, pentaheme subunit|cytochrome c nitrite reductase, Fe-S protein|cytochrome c nitrite reductase, Fe-S protein|cytochrome c nitrite reductase, NrfD subunit|cytochrome c nit…	L-cysteate + 2-oxoglutarate <--> 3-sulfopyruvate + L-glutamate|L-phenylalanine + 2-oxoglutarate <--> 2-oxo-3-phenylpropanoate + L-glutamate|L-aspartate + 2-oxoglutarate <--> L-glutamate + oxaloacetate|thiamin phosphate + H2O <--> thiamin + phosphate|a phosphate monoester + H2O <--> an alcohol + phosphate|acetate + ATP + coenzyme A <--> acetyl-CoA + AMP + diphosphate|ammonia + 6 an oxidized c-type…
--> S-adenosyl-L-methionine + phosphate + diphosphate|a double stranded DNA + 2n H2O <--> n a 5'-phosphooligonucleotide + n a 5' phosphodinucleotide|glycine + L-gamma-glutamylcysteine + ATP <--> glutathione + ADP + phosphate + H+|L-asparagine + H2O <--> L-aspartate + ammonium|guanine46 in tRNA + S-adenosyl-L-methionine <--> N7-methylguanine46 in tRNA + S-adenosyl-L-homocysteine|a DNA adenine + S-…	5-dihydroxypentan-2	3-dione|L-glutamate + L-cysteine + ATP <--> L-gamma-glutamylcysteine + ADP + phosphate + H+|a tRNAala + L-alanine + ATP + H+ <--> an L-alanyl-[tRNAala] + AMP + diphosphate|L-alanine <--> D-alanine|4-hydroxybenzoate + H+ <--> CO2 + phenol|4-hydroxybenzoate + H+ <--> CO2 + phenol|4-hydroxybenzoate + H+ <--> CO2 + phenol|4-hydroxybenzoate + H+ <--> CO2 + phenol|S-adenosyl-L-methionine + a [protein]-…	4-cyclodiphosphate + CMP|2-C-methyl-D-erythritol 4-phosphate + CTP + H+ <--> 4-(cytidine 5'-diphospho)-2-C-methyl-D-erythritol + diphosphate|adenosine 5'-phosphosulfate + ATP <--> phosphoadenosine-5'-phosphosulfate + ADP + H+|sulfate + ATP + H+ <--> adenosine 5'-phosphosulfate + diphosphate|selenate + ATP + 2 H+ <--> adenosine 5'-phosphoselenate + diphosphate|adenosine 3'	5'-bisphosphate + sulfite + an oxidized thioredoxin + 2 H+ <--> phosphoadenosine-5'-phosphosulfate + a reduced thioredoxin|hydrogen sulfide + 3 NADP+ + 3 H2O <--> sulfite + 3 NADPH + 5 H+|hydrogen sulfide + 3 NADP+ + 3 H2O <--> sulfite + 3 NADPH + 5 H+|2-phospho-D-glycerate <--> phosphoenolpyruvate + H2O|ATP + UTP + L-glutamine + H2O <--> ADP + CTP + L-glutamate + phosphate + 2 H+|L-glutamine + H…	2-diol + NAD+ <--> D-lactaldehyde + NADH + H+|(S)-propane-1	2-diol + NAD+ <--> L-lactaldehyde + NADH + H+|ethylene glycol + NAD+ <--> glycolaldehyde + NADH + H+|a protein + H2O <--> a standard alpha amino acid + a peptide|a ThiI sulfur-carrier protein + L-cysteine <--> an S-sulfanyl-[ThiI sulfur-carrier protein] + L-alanine|an S-sulfanyl-[L-cysteine desulfurase] + a ThiI sulfur-carrier protein <--> L-cystein desulfurase + an S-sulfanyl-[ThiI sulfur-carrie…	5-diene-1	2-diol + NAD+|L-serine + tetrahydrofolate <--> glycine + 5	10-methylenetetrahydrofolate + H2O|ATP + N2-formyl-N1-(5-phospho-beta-D-ribosyl)glycinamide + L-glutamine + H2O <--> L-glutamate + ADP + 2-(formamido)-N1-(5-phospho-beta-D-ribosyl)acetamidine + phosphate + H+|an acyl-carrier protein + coenzyme A <--> adenosine 3'	5'-bisphosphate + a holo-[acyl-carrier protein]|1-deoxy-D-xylulose 5-phosphate + 3-amino-1-hydroxyacetone 1-phosphate <--> pyridoxine 5'-phosphate + phosphate + H+ + 2 H2O|RNase III mRNA processing substrate + 2 H2O <--> RNase III processing product mRNA + 2 a single-stranded RNA|a peptide with a leader sequence + H2O <--> a peptide + a leader sequence|L-aspartate + oxygen <--> alpha-iminosuccina…	4-dihydroxy-2-naphthoyl-CoA + H2O|2-oxoglutarate + H+ <--> succinate semialdehyde + CO2|chorismate <--> isochorismate|a tRNA precursor + H2O <--> mature tRNA + a single-stranded oligoribonucleotide|menadione + NADH + H+ <--> menadiol + NAD+|NADH + an electron-transfer quinone + H+ <--> NAD+ + an electron-transfer quinol|menadione + NADH + H+ <--> menadiol + NAD+|NADH + an electron-transfer quinon…	3-didehydroadipyl-CoA + H2O|3-(4-hydroxyphenyl)-3-hydroxy-propanoyl-CoA <--> 4-coumaryl-CoA + H2O|OPC4-3-hydroxyacyl-CoA <--> OPC4-trans-2-enoyl-CoA + H2O|OPC6-3-hydroxyacyl-CoA <--> OPC6-trans-2-enoyl-CoA + H2O|OPC8-3-hydroxyacyl-CoA <--> OPC8-trans-2-enoyl-CoA + H2O|(S)-3-hydroxy-isobutanoyl-CoA <--> methylacrylyl-CoA + H2O|a (3S)-3-hydroxyacyl-CoA <--> a trans-2-enoyl-CoA + H2O|5-trans-3-oxo-d…	7-trans-3-oxo-tetradecadienoyl-CoA + coenzyme A <--> 3-cis	5-trans-dodecadienoyl-CoA + acetyl-CoA|4-trans-3-oxo-undecenoyl-CoA + coenzyme A <--> 2-trans-nonenoyl-CoA + acetyl-CoA|6-trans-3-oxo-tridecenoyl-CoA + coenzyme A <--> 4-trans-undecenoyl-CoA + acetyl-CoA|6-cis	3-oxo-tridecenoyl-CoA + coenzyme A <--> 4-cis-undecenoyl-CoA + acetyl-CoA|3-cis-dodecenoyl-CoA + acetyl-CoA <--> 3-keto-5-cis-tetradecenoyl-CoA + coenzyme A|hexanoyl-CoA + acetyl-CoA <--> 3-oxooctanoyl-CoA + coenzyme A|decanoyl-CoA + acetyl-CoA <--> 3-oxododecanoyl-CoA + coenzyme A|lauroyl-CoA + acetyl-CoA <--> 3-oxo-myristoyl-CoA + coenzyme-A-group|octanoyl-CoA + acetyl-CoA <--> 3-oxodecanoyl-Co…	24-bisnorchol-4-en-22-oyl-CoA + acetyl-CoA <--> 3	22-dioxochol-4-en-24-oyl-CoA + coenzyme A|butanoyl-CoA + acetyl-CoA <--> 3-oxohexanoyl-CoA + coenzyme A|4-hydroxybenzoyl-CoA + acetyl-CoA <--> 4-hydroxybenzoyl-acetyl-CoA + coenzyme A|jasmonoyl-CoA + acetyl-CoA <--> OPC4-3-ketoacyl-CoA + coenzyme A|OPC4-CoA + acetyl-CoA <--> OPC6-3-ketoacyl-CoA + coenzyme A|OPC6-CoA + acetyl-CoA <--> OPC8-3-ketoacyl-CoA + coenzyme A|a 2	3	4-saturated fatty acyl CoA + acetyl-CoA <--> a 3-oxoacyl-CoA + coenzyme A|a CDP-diacylglycerol + H2O <--> a 1	2-diacyl-sn-glycerol 3-phosphate + CMP + 2 H+|sucrose + H2O <--> alpha-D-glucose + beta-D-fructofuranose|beta-D-fructofuranose(n) + H2O <--> beta-D-fructofuranose(n-1) + beta-D-fructofuranose|D-serine <--> pyruvate + ammonium|oxalyl-CoA + H+ <--> CO2 + formyl-CoA|formyl-CoA + oxalate <--> formate + oxalyl-CoA|alpha-D-glucose + ATP <--> alpha-D-glucose 6-phosphate + ADP + H+|D-glucopyranose + ATP …	6-anhMurNAc-L-Ala-gamma-D-Glu-DAP-D-Ala + H2O <--> N-acetyl-beta-D-glucosamine(anhydrous)-N-acetylmuramate + L-Ala-gamma-D-Glu-meso-DAP-D-Ala|ethanolamine <--> ammonium + acetaldehyde|acetyl-CoA + phosphate <--> acetyl phosphate + coenzyme A|acetyl-CoA + phosphate <--> acetyl phosphate + coenzyme A|D-glyceraldehyde 3-phosphate + D-sedoheptulose 7-phosphate <--> beta-D-fructofuranose 6-phosphate +…	L-2	6-diaminopimelate + H2O <--> L	L-diaminopimelate + succinate|ATP + 5-amino-1-(5-phospho-D-ribosyl)imidazole-4-carboxylate + L-aspartate <--> ADP + 5'-phosphoribosyl-4-(N-succinocarboxamide)-5-aminoimidazole + phosphate + H+|menadione + NADH + H+ <--> menadiol + NAD+|NADH + an electron-transfer quinone + H+ <--> NAD+ + an electron-transfer quinol|menadione + NADH + H+ <--> menadiol + NAD+|NADH + an electron-transfer quinone + H…	5'-guanylate + H2O <--> linear dimeric GMP + H+|XMP + L-glutamine + ATP + H2O <--> L-glutamate + GMP + AMP + diphosphate + 2 H+|L-glutamine + H2O <--> L-glutamate + ammonium|XMP + ammonium + ATP <--> GMP + AMP + diphosphate + 2 H+|IMP + NAD+ + H2O <--> XMP + NADH + H+|a single stranded DNA + H2O <--> a ribonucleoside 5'-monophosphate + a single-stranded oligodeoxyribonucleotide|a tRNAhis + L-hist…	4-cyclodiphosphate + 2 a reduced ferredoxin [iron-sulfur] cluster + H+|ATP + dIDP <--> ADP + dITP|UDP + ATP <--> UTP + ADP|ATP + IDP <--> ITP + ADP|GDP + ADP <--> GTP + AMP|a nucleoside diphosphate + ATP <--> a nucleoside triphosphate + ADP|GDP + ATP <--> GTP + ADP|dUDP + ATP <--> dUTP + ADP|dTDP + ATP <--> dTTP + ADP|dGDP + ATP <--> dGTP + ADP|dCDP + ATP <--> dCTP + ADP|dADP + ATP <--> dATP + AD…	D cross-link (E. faecium) + 4 D-alanine + di-trans	octa-cis-undecaprenyl diphosphate + H+|2 a peptidoglycan dimer (meso-diaminopimelate containing) <--> a peptidoglycan with D	D cross-links (meso-diaminopimelate containing) + D-alanine|2 a peptidoglycan dimer (S. aureus) + 3 H2O <--> a peptidoglycan with D	D cross-link (S. aureus) + 4 D-alanine + di-trans	octa-cis-undecaprenyl diphosphate + H+|a lipid II + H2O <--> a N-acetylglucosamine--N-acetylmuramyl-(tetrapeptide) pyrophosphoryl-undecaprenol + D-alanine|DNAn + H2O <--> (deoxynucleotides)(n-1) + a 2'-deoxyribonucleoside 5'-monophosphate|1-(5-phospho-beta-D-ribosyl)-ATP + diphosphate <--> ATP + 5-phospho-alpha-D-ribose 1-diphosphate + H+|histidinol + 2 NAD+ + H2O <--> L-histidine + 2 NADH + 3 H+…	3S)-2-methylisocitrate <--> succinate + pyruvate|(2S	3S)-2-methylcitrate <--> cis-2-methylaconitate + H2O|propanoate + ATP + coenzyme A <--> propanoyl-CoA + AMP + diphosphate|hydrogen carbonate + H+ <--> CO2 + H2O|carbonic acid <--> CO2 + H2O|cyanate + hydrogen carbonate + H+ <--> carbamate + CO2|cyanate + hydrogen carbonate + 3 H+ <--> ammonium + 2 CO2|XLLG xyloglucan oligosaccharide + 2 H2O <--> XXXG xyloglucan oligosaccharide + 2 beta-D-galactos…	3-dihydroxy-trans-cinnamate + oxygen <--> (2Z	4E	7E)-2-hydroxy-6-oxonona-2	4	7-triene-1	9-dioate + H+|3-(2	3-dihydroxyphenyl)propanoate + oxygen <--> (2Z	4E)-2-hydroxy-6-oxonona-2	4-diene-1	9-dioate + H+|2-oxopent-4-enoate + H2O <--> 4-hydroxy-2-oxopentanoate|isobutanal + coenzyme A + NAD+ <--> isobutanoyl-CoA + NADH + H+|acetaldehyde + coenzyme A + NAD+ <--> acetyl-CoA + NADH + H+|S-formylglutathione + H2O <--> formate + glutathione + H+|S-hydroxymethylglutathione + NAD(P)+ <--> S-formylglutathione + NAD(P)H + H+|taurine + 2-oxoglutarate + oxygen <--> sulfite + aminoacetaldehyde + …	5-diamino-6-(5-phospho-D-ribosylamino)pyrimidin-4(3H)-one + H+ + H2O <--> 5-amino-6-(5-phospho-D-ribosylamino)uracil + ammonium|thiamin phosphate + ATP <--> thiamin diphosphate + ADP|pyruvate + D-glyceraldehyde 3-phosphate + H+ <--> 1-deoxy-D-xylulose 5-phosphate + CO2|a single stranded DNA + H2O <--> a ribonucleoside 5'-monophosphate + a single-stranded oligodeoxyribonucleotide|(R)-pantoate + NA…	1*G1117-3371-MONOMER|1*G1117-3371-MONOMER|1*G1117-3371-MONOMER|1*G1117-3373-MONOMER|1*G1117-3373-MONOMER|1*G1117-3389-MONOMER|1*G1117-3391-MONOMER|1*G1117-3391-MONOMER|1*G1117-3392-MONOMER|1*G1117-3392-MONOMER|1*G1117-3393-MONOMER|1*G1117-3393-MONOMER|1*G1117-3400-MONOMER|1*G1117-3409-MONOMER|1*G1117-3435-MONOMER|1*G1117-3440-MONOMER|1*G1117-3449-MONOMER|1*G1117-5065-MONOMER|1*G1117-5066-MONOMER|…	bf
EFECDLBE_29385	G15W8-2364-MONOMER	ENZRXN15W8-521	recombinase RecD	a DNA segment <--> a DNA segment in reverse orientation	1*G15W8-2364-MONOMER	bf
FKBGBHJP_27156	GMH0-2894-MONOMER	ENZRXNMH0-1154	cobyric acid synthase CobQ	adenosyl-cobyrinate a,c-diamide + 4 L-glutamine + 4 ATP + 4 H2O <--> 4 L-glutamate + adenosylcobyrate + 4 ADP + 4 phosphate + 4 H+	1*GMH0-2894-MONOMER	bf
OGMPKNND_12778	G15WO-3308-MONOMER	ENZRXN15WO-1150	sulfide-quinone reductase	hydrogen sulfide + an electron-transfer quinone <--> intracellular S0 + an electron-transfer quinol	1*G15WO-3308-MONOMER	country
OGMPKNND_12778	GM97-4013-MONOMER	ENZRXNM97-1758	putative sulfide-quinone reductase	hydrogen sulfide + an electron-transfer quinone <--> intracellular S0 + an electron-transfer quinol	1*GM97-4013-MONOMER	country
OGGPDNBL_11700	GH96-3409-MONOMER	ENZRXNH96-655	DNA primase	a single stranded DNA <--> a short RNA Segment	1*GH96-3409-MONOMER	country
NMBFJPED_04228	G15WO-3312-MONOMER	ENZRXN15WO-1141	ribonucleotide-diphosphate reductase subunit alpha	dUDP + an oxidized NrdH glutaredoxin-like protein + H2O <--> UDP + a reduced NrdH glutaredoxin-like protein	1*G15WO-3312-MONOMER	country
LJJFMNDG_00688	GCDR-492-MONOMER	ENZRXNCDR-959	putative serine/threonine protein kinase	a [protein]-(L-serine/L-threonine) + ATP <--> a [protein] (L-serine/L-threonine) phosphate + ADP + H+	1*GCDR-492-MONOMER	country
MNMAMODL_13375	GH96-3371-MONOMER	ENZRXNH96-661	DNA primase	a single stranded DNA <--> a short RNA Segment	1*GH96-3371-MONOMER	country
MFGHCHJF_00494	GMH8-2882-MONOMER	ENZRXNMH8-971	alanine racemase	L-alanine <--> D-alanine	1*GMH8-2882-MONOMER	country
MFGHCHJF_00494	GMJU-171-MONOMER	ENZRXNMJU-104	alanine racemase	L-alanine <--> D-alanine	1*GMJU-171-MONOMER	country
LPENGCNG_01535	GCDR-492-MONOMER	ENZRXNCDR-959	putative serine/threonine protein kinase	a [protein]-(L-serine/L-threonine) + ATP <--> a [protein] (L-serine/L-threonine) phosphate + ADP + H+	1*GCDR-492-MONOMER	country
LLNKMJGI_49187	GMOC-1469-MONOMER	ENZRXNMOC-776	lipid-A-disaccharide synthase	2,3-bis[(3R)-3-hydroxymyristoyl]-alpha-D-glucosaminyl 1-phosphate + UDP-2,3-bis[O-(3R)-3-hydroxymyristoyl]-alpha-D-glucosamine <--> lipid A disaccharide + UDP + H+	1*GMOC-1469-MONOMER	country
LLNKMJGI_49187	GMOE-147-MONOMER	ENZRXNMOE-137	5-amino-6-(5-phospho-D-ribitylamino)uracil phosphatase|5-amino-6-(5-phosphoribosylamino)uracil reductase|diaminohydroxyphosphoribosylaminopyrimidine deaminase|UTP--glucose-1-phosphate uridylyltransferase|pyruvate dehydrogenase|epoxyqueuosine reductase|histidinol-phosphatase|imidazoleglycerol-phosphate dehydratase|phosphoribosyl-ATP pyrophosphatase|phosphoribosyl-AMP cyclohydrolase|lipid-A-disacch…	5-amino-6-(5-phospho-D-ribitylamino)uracil + H2O <--> 5-amino-6-(D-ribitylamino)uracil + phosphate|5-amino-6-(5-phospho-D-ribitylamino)uracil + NADP+ <--> 5-amino-6-(5-phospho-D-ribosylamino)uracil + NADPH + H+|2,5-diamino-6-(5-phospho-D-ribosylamino)pyrimidin-4(3H)-one + H+ + H2O <--> 5-amino-6-(5-phospho-D-ribosylamino)uracil + ammonium|alpha-D-glucose 1-phosphate + UTP + H+ <--> UDP-alpha-D-gl…	1*GMOE-904-MONOMER|1*GMOE-2338-MONOMER|1*GMOE-2338-MONOMER|1*GMOE-1564-MONOMER|1*GMOE-2630-MONOMER|1*GMOE-281-MONOMER|1*GMOE-497-MONOMER|1*GMOE-497-MONOMER|1*GMOE-1608-MONOMER|1*GMOE-1608-MONOMER|1*GMOE-147-MONOMER	country
LJJFMNDG_00992	GCDR-492-MONOMER	ENZRXNCDR-959	putative serine/threonine protein kinase	a [protein]-(L-serine/L-threonine) + ATP <--> a [protein] (L-serine/L-threonine) phosphate + ADP + H+	1*GCDR-492-MONOMER	country
LLNKMJGI_49187	G11SS-1347-MONOMER	ENZRXN11SS-211	lipid-A-disaccharide synthase	2,3-bis[(3R)-3-hydroxymyristoyl]-alpha-D-glucosaminyl 1-phosphate + UDP-2,3-bis[O-(3R)-3-hydroxymyristoyl]-alpha-D-glucosamine <--> lipid A disaccharide + UDP + H+	1*G11SS-1347-MONOMER	country
PLKFDOCE_00131	GCDR-492-MONOMER	ENZRXNCDR-959	putative serine/threonine protein kinase	a [protein]-(L-serine/L-threonine) + ATP <--> a [protein] (L-serine/L-threonine) phosphate + ADP + H+	1*GCDR-492-MONOMER	country
HNIEDLKK_04490	GCDR-492-MONOMER	ENZRXNCDR-959	putative serine/threonine protein kinase	a [protein]-(L-serine/L-threonine) + ATP <--> a [protein] (L-serine/L-threonine) phosphate + ADP + H+	1*GCDR-492-MONOMER	country
HKBAKOEK_00258	GCDR-492-MONOMER	ENZRXNCDR-959	putative serine/threonine protein kinase	a [protein]-(L-serine/L-threonine) + ATP <--> a [protein] (L-serine/L-threonine) phosphate + ADP + H+	1*GCDR-492-MONOMER	country
GNDDIEIB_03168	GCDR-492-MONOMER	ENZRXNCDR-959	putative serine/threonine protein kinase	a [protein]-(L-serine/L-threonine) + ATP <--> a [protein] (L-serine/L-threonine) phosphate + ADP + H+	1*GCDR-492-MONOMER	country
HAPBJMED_26986	G1776-3399-MONOMER	ENZRXN1776-988	histidine kinase	a [protein]-L-histidine + ATP <--> a [protein]-N-phospho-L-histidine + ADP + H+	1*G1776-3399-MONOMER	country
HNIEDLKK_11046	GCDR-492-MONOMER	ENZRXNCDR-959	putative serine/threonine protein kinase	a [protein]-(L-serine/L-threonine) + ATP <--> a [protein] (L-serine/L-threonine) phosphate + ADP + H+	1*GCDR-492-MONOMER	country
AOLLEJGB_08654	GH96-3409-MONOMER	ENZRXNH96-655	DNA primase	a single stranded DNA <--> a short RNA Segment	1*GH96-3409-MONOMER	country
FKNMIGNC_08226	GH96-3409-MONOMER	ENZRXNH96-655	DNA primase	a single stranded DNA <--> a short RNA Segment	1*GH96-3409-MONOMER	country
EFECDLBE_02761	GM97-915-MONOMER	ENZRXNM97-406	ribonuclease P protein component 1	a tRNA precursor with a 5' extension and a short 3' extension + H2O <--> a tRNA precursor with a short 3' extension + a single-stranded RNA	1*GM97-915-MONOMER	delivery_type
FKLKNFKF_24814	G15XK-4576-MONOMER	ENZRXN15XK-1625	heparinase	heparin <--> n 4-deoxy-2-O-sulfo-beta-L-erythro-hex-4-enopyranuronosyl-(1,4)-D-N-sulfoglucosamine 6-O-sulfate	1*G15XK-4576-MONOMER	delivery_type
CHJCJAIH_15881	G1606-1421-MONOMER	ENZRXN1606-474	recombinase	a DNA segment <--> a DNA segment in reverse orientation	1*G1606-1421-MONOMER	delivery_type
LNHABHNI_12959	GTQ7-1330-MONOMER	ENZRXNTQ7-238	DNA methylase	a cytosine in DNA + S-adenosyl-L-methionine <--> a DNA 5-methylcytosine + S-adenosyl-L-homocysteine + H+	1*GTQ7-1330-MONOMER	delivery_type
LNHABHNI_12959	GTQ8-3024-MONOMER	ENZRXNTQ8-1015	DNA methylase	a cytosine in DNA + S-adenosyl-L-methionine <--> a DNA 5-methylcytosine + S-adenosyl-L-homocysteine + H+	1*GTQ8-3024-MONOMER	delivery_type
LNHABHNI_12959	GM95-2427-MONOMER	ENZRXNM95-833	DNA methylase	a cytosine in DNA + S-adenosyl-L-methionine <--> a DNA 5-methylcytosine + S-adenosyl-L-homocysteine + H+	1*GM95-2427-MONOMER	delivery_type
EFECDLBE_02761	G1606-50-MONOMER	ENZRXN1606-31	ribonuclease P|2', 3'-cyclic nucleotide 2'-phosphodiesterase|2', 3'-cyclic nucleotide 2'-phosphodiesterase|2', 3'-cyclic nucleotide 2'-phosphodiesterase|2', 3'-cyclic nucleotide 2'-phosphodiesterase|2', 3'-cyclic nucleotide 2'-phosphodiesterase|ATPase|peptidylprolyl isomerase|HPr kinase|6-O-methylguanine-DNA methyltransferase|serine dehydratase	a tRNA precursor with a 5' extension and a short 3' extension + H2O <--> a tRNA precursor with a short 3' extension + a single-stranded RNA|cytidine 2',3'-cyclic monophosphate + H2O <--> cytidine-3'-monophosphate + H+|uridine 2'3'-cyclic monophosphate + H2O <--> uridine 3'-monophosphate + H+|guanosine 2',3'-cyclic monophosphate + H2O <--> guanosine 3'-monophosphate + H+|adenosine 2',3'-cyclic mon…	1*G1606-50-MONOMER|1*G1606-930-MONOMER|1*G1606-930-MONOMER|1*G1606-930-MONOMER|1*G1606-930-MONOMER|1*G1606-930-MONOMER|1*G1606-918-MONOMER|1*G1606-917-MONOMER|1*G1606-900-MONOMER|1*G1606-899-MONOMER|1*G1606-898-MONOMER	delivery_type
MDKGGANI_20472	GTQ7-1314-MONOMER	ENZRXNTQ7-240	DNA primase	a single stranded DNA <--> a short RNA Segment	1*GTQ7-1314-MONOMER	delivery_type
MDKGGANI_20472	G1606-1350-MONOMER	ENZRXN1606-480	DNA primase	a single stranded DNA <--> a short RNA Segment	1*G1606-1350-MONOMER	delivery_type
EHNOJIKK_33433	G15XK-4576-MONOMER	ENZRXN15XK-1625	heparinase	heparin <--> n 4-deoxy-2-O-sulfo-beta-L-erythro-hex-4-enopyranuronosyl-(1,4)-D-N-sulfoglucosamine 6-O-sulfate	1*G15XK-4576-MONOMER	delivery_type
EINDDMNF_22571	G1606-1421-MONOMER	ENZRXN1606-474	recombinase	a DNA segment <--> a DNA segment in reverse orientation	1*G1606-1421-MONOMER	delivery_type
LHDLHOPM_37362	GTQ7-1314-MONOMER	ENZRXNTQ7-240	DNA primase	a single stranded DNA <--> a short RNA Segment	1*GTQ7-1314-MONOMER	delivery_type
ODOGDOJG_05675	G1606-1421-MONOMER	ENZRXN1606-474	recombinase	a DNA segment <--> a DNA segment in reverse orientation	1*G1606-1421-MONOMER	delivery_type
LGLHGDNL_26708	G1606-1350-MONOMER	ENZRXN1606-480	DNA primase	a single stranded DNA <--> a short RNA Segment	1*G1606-1350-MONOMER	delivery_type
LGLHGDNL_26708	GTQ7-1314-MONOMER	ENZRXNTQ7-240	DNA primase	a single stranded DNA <--> a short RNA Segment	1*GTQ7-1314-MONOMER	delivery_type
FFFFEFCF_71138	GTQ7-1314-MONOMER	ENZRXNTQ7-240	DNA primase	a single stranded DNA <--> a short RNA Segment	1*GTQ7-1314-MONOMER	delivery_type
FFFFEFCF_71138	G1606-1350-MONOMER	ENZRXN1606-480	DNA primase	a single stranded DNA <--> a short RNA Segment	1*G1606-1350-MONOMER	delivery_type
MGPELOCJ_01237	GTQ7-1330-MONOMER	ENZRXNTQ7-238	DNA methylase	a cytosine in DNA + S-adenosyl-L-methionine <--> a DNA 5-methylcytosine + S-adenosyl-L-homocysteine + H+	1*GTQ7-1330-MONOMER	delivery_type
MGPELOCJ_01237	GTQ8-3024-MONOMER	ENZRXNTQ8-1015	DNA methylase	a cytosine in DNA + S-adenosyl-L-methionine <--> a DNA 5-methylcytosine + S-adenosyl-L-homocysteine + H+	1*GTQ8-3024-MONOMER	delivery_type
MGPELOCJ_01237	GM95-2427-MONOMER	ENZRXNM95-833	DNA methylase	a cytosine in DNA + S-adenosyl-L-methionine <--> a DNA 5-methylcytosine + S-adenosyl-L-homocysteine + H+	1*GM95-2427-MONOMER	delivery_type
JIMAGOKF_50890	GTQ7-1314-MONOMER	ENZRXNTQ7-240	DNA primase	a single stranded DNA <--> a short RNA Segment	1*GTQ7-1314-MONOMER	delivery_type
JIMAGOKF_50890	G1606-1350-MONOMER	ENZRXN1606-480	DNA primase	a single stranded DNA <--> a short RNA Segment	1*G1606-1350-MONOMER	delivery_type
LHDLHOPM_37362	G1606-1350-MONOMER	ENZRXN1606-480	DNA primase	a single stranded DNA <--> a short RNA Segment	1*G1606-1350-MONOMER	delivery_type
DBGBEBEB_13211	GL98-139-MONOMER	ENZRXNL98-1150	&beta;-ketoacyl-ACP synthase	a 2,3,4-saturated fatty acyl-[acp] + a malonyl-[acp] + H+ <--> a 3-oxoacyl-[acp] + CO2 + a holo-[acyl-carrier protein]	1*GL98-139-MONOMER	sex
DBGBEBEB_13211	G10M2-765-MONOMER	ENZRXN10M2-848	Type II minimal act PKS	a 3,5,7,9,11,13,15-hepta-oxo-hexadecanoyl-[PKS-acp] <--> a (1'-hydroxy-3',5'-dioxo-2'-(3''-oxobutanoyl)cyclohexyl)-3,5-dioxohexanethioate-[PKS-acp]	1*G10M2-765-MONOMER	sex
DBGBEBEB_13211	GMAC-569-MONOMER	ENZRXNMAC-1245	2,3,4-saturated-fatty-acid-[acp] reductase	a 2,3,4-saturated fatty acyl-[acp] + NADP+ <--> a trans-2-enoyl-[acyl-carrier protein] + NADPH + H+	1*GMAC-569-MONOMER	sex
DBGBEBEB_13211	GI1E-1514-MONOMER	ENZRXNI1E-985	3-hydroxydecanoyl-[acp] dehydrase	a (3R)-3-hydroxydecanoyl-[acp] <--> a (2E)-dec-2-enoyl-[acp] + H2O	1*GI1E-1514-MONOMER	sex
DBGBEBEB_13211	GCDR-2416-MONOMER	ENZRXNCDR-1242	palmitoyl-[acyl-carrier-protein] reductase	a palmitoyl-[acp] + NAD+ <--> a trans hexadecenoyl-[acp] + NADH + H+	1*GCDR-2416-MONOMER	sex
DBGBEBEB_13211	GMAD-2104-MONOMER	ENZRXNMAD-986	crotonyl-[acyl-carrier-protein] reductase	a butyryl-[acp] + NAD+ <--> a crotonyl-[acp] + NADH + H+	1*GMAD-2104-MONOMER	sex
MJEGDDCM_54981	G10PE-856-MONOMER	ENZRXN10PE-438	Glutamate synthase large subunit	2 L-glutamate + NAD+ <--> L-glutamine + 2-oxoglutarate + NADH + H+	1*G10PE-856-MONOMER	sex
DBGBEBEB_13211	GHFW-1850-MONOMER	ENZRXNHFW-113	fatty acid synthase|fructose-bisphosphate aldolase|adenylosuccinate synthase|alpha-L-arabinosidase|alpha-glucosidase|alpha-glucosidase|alpha-glucosidase|alpha-glucosidase|alpha-glucosidase|alpha-glucosidase|alpha-glucosidase	a 2,3,4-saturated fatty acyl-[acp] + NADP+ <--> a trans-2-enoyl-[acyl-carrier protein] + NADPH + H+|beta-D-fructofuranose 1-phosphate <--> dihydroxyacetone phosphate + D-glyceraldehyde|L-aspartate + IMP + GTP <--> adenylo-succinate + GDP + phosphate + 2 H+|a (1->5)-alpha-L-arabinan oligosaccharide + n H2O <--> n alpha-L-arabinofuranose|maltose + H2O <--> beta-D-glucose + alpha-D-glucose|maltose +…	1*GHFW-1850-MONOMER|1*GHFW-84-MONOMER|1*GHFW-85-MONOMER|1*GHFW-91-MONOMER|1*GHFW-93-MONOMER|1*GHFW-93-MONOMER|1*GHFW-93-MONOMER|1*GHFW-93-MONOMER|1*GHFW-93-MONOMER|1*GHFW-93-MONOMER|1*GHFW-93-MONOMER	sex
DBGBEBEB_13211	GIWN-1799-MONOMER	ENZRXNIWN-114	glutamate dehydrogenase|glutamate dehydrogenase|aspartate aminotransferase|aspartate aminotransferase|aspartate aminotransferase|aspartate aminotransferase|transposase|transposase|carbonic anhydrase|carbonic anhydrase|fatty acid synthase	L-glutamate + NAD+ + H2O <--> 2-oxoglutarate + ammonium + NADH + H+|L-glutamate + NADP+ + H2O <--> ammonium + 2-oxoglutarate + NADPH + H+|L-aspartate + 2-oxoglutarate <--> L-glutamate + oxaloacetate|L-aspartate + 2-oxoglutarate <--> L-glutamate + oxaloacetate|L-phenylalanine + 2-oxoglutarate <--> 2-oxo-3-phenylpropanoate + L-glutamate|L-cysteate + 2-oxoglutarate <--> 3-sulfopyruvate + L-glutamate…	1*GIWN-10-MONOMER|1*GIWN-10-MONOMER|1*GIWN-12-MONOMER|1*GIWN-12-MONOMER|1*GIWN-12-MONOMER|1*GIWN-12-MONOMER|1*GIWN-19-MONOMER|1*GIWN-21-MONOMER|1*GIWN-29-MONOMER|1*GIWN-29-MONOMER|1*GIWN-1799-MONOMER	sex
DBGBEBEB_13211	GJ8K-1591-MONOMER	ENZRXNJ8K-36	fabd	a holo-[acyl-carrier protein] + malonyl-CoA <--> a malonyl-[acp] + coenzyme A	1*GJ8K-1591-MONOMER	sex
DBGBEBEB_13211	G17CY-1848-MONOMER	ENZRXN17CY-660	ACP S-malonyltransferase	a holo-[acyl-carrier protein] + malonyl-CoA <--> a malonyl-[acp] + coenzyme A	1*G17CY-1848-MONOMER	sex
KOMIDDMN_12387	GTSH-1141-MONOMER	ENZRXNTSH-544	helicase, SNF2/RAD54 family	a supercoiled duplex DNA + ATP <--> a single stranded DNA + ADP + phosphate	1*GTSH-1141-MONOMER	sex
KOMIDDMN_12387	GMNW-1192-MONOMER	ENZRXNMNW-392	helicase protein	a supercoiled duplex DNA + ATP <--> a single stranded DNA + ADP + phosphate	1*GMNW-1192-MONOMER	sex
JLJMICMG_03331	GCDR-622-MONOMER	ENZRXNCDR-915	putative helicase	a supercoiled duplex DNA + ATP <--> a single stranded DNA + ADP + phosphate	1*GCDR-622-MONOMER	sex
JLJMICMG_03331	GJ8K-1815-MONOMER	ENZRXNJ8K-10	collagenase|trmd|trmd|hemy|glutamine amidotransferase|glutamine amidotransferase|glutamine amidotransferase|glutamine amidotransferase|glutamine amidotransferase|dnab|superfamily ii DNA/RNA helicase	a collagen + H2O <--> n a peptide|guanine37 in tRNA + S-adenosyl-L-methionine <--> N1-methylguanine37 in tRNA + S-adenosyl-L-homocysteine + H+|guanine37 in tRNAPhe + S-adenosyl-L-methionine <--> N1-methylguanine37 in tRNAPhe + S-adenosyl-L-homocysteine + H+|protoporphyrinogen IX + 3 oxygen <--> protoporphyrin IX + 3 hydrogen peroxide|XMP + L-glutamine + ATP + H2O <--> L-glutamate + GMP + AMP + di…	1*GJ8K-1102-MONOMER|1*GJ8K-1103-MONOMER|1*GJ8K-1103-MONOMER|1*GJ8K-1156-MONOMER|1*GJ8K-1193-MONOMER|1*GJ8K-1193-MONOMER|1*GJ8K-1193-MONOMER|1*GJ8K-1193-MONOMER|1*GJ8K-1193-MONOMER|1*GJ8K-1195-MONOMER|1*GJ8K-1815-MONOMER	sex
JLJMICMG_03331	GL98-399-MONOMER	ENZRXNL98-891	helicase	a supercoiled duplex DNA + ATP <--> a single stranded DNA + ADP + phosphate	1*GL98-399-MONOMER	sex
DBGBEBEB_13211	GJB4-1689-MONOMER	ENZRXNJB4-218	(acyl-carrier-protein) S-malonyltransferase	a holo-[acyl-carrier protein] + malonyl-CoA <--> a malonyl-[acp] + coenzyme A	1*GJB4-1689-MONOMER	sex
MJEGDDCM_54981	GL98-1094-MONOMER	ENZRXNL98-537	glutamate synthase subunit alpha	L-glutamate + 2 an oxidized ferredoxin [iron-sulfur] cluster + H2O <--> ammonium + 2-oxoglutarate + 2 a reduced ferredoxin [iron-sulfur] cluster + 2 H+	1*GL98-1094-MONOMER	sex
MJEGDDCM_54981	GMAC-17-MONOMER	ENZRXNMAC-117	phospholipase/carboxylesterase|phospholipase/carboxylesterase|phospholipase/carboxylesterase|cytidine and deoxycytidylate deaminase|cytidine and deoxycytidylate deaminase|alpha-galactosidase|alpha-galactosidase|alpha-galactosidase|alpha-galactosidase|alpha-galactosidase|glutamate synthase (ferredoxin)	a methyl jasmonate + H2O <--> a jasmonic acid + methanol + H+|1-O-methylsalicylate + H2O <--> salicylate + methanol + H+|a carboxylic ester + H2O <--> an alcohol + a carboxylate + H+|dCTP + H+ + H2O <--> ammonium + dUTP|2'-deoxycytidine + H+ + H2O <--> 2'-deoxyuridine + ammonium|stachyose + H2O <--> raffinose + alpha-D-galactose|raffinose + H2O <--> alpha-D-galactose + sucrose|an alpha-D-galactos…	1*GMAC-2026-MONOMER|1*GMAC-2026-MONOMER|1*GMAC-2026-MONOMER|1*GMAC-2023-MONOMER|1*GMAC-2023-MONOMER|1*GMAC-2022-MONOMER|1*GMAC-2022-MONOMER|1*GMAC-2022-MONOMER|1*GMAC-2022-MONOMER|1*GMAC-2009-MONOMER|1*GMAC-17-MONOMER	sex
MJEGDDCM_54981	GI1E-498-MONOMER	ENZRXNI1E-790	glutamate synthase [NADPH] large subunit; NADPH-gogat	L-glutamate + 2 an oxidized ferredoxin [iron-sulfur] cluster + H2O <--> ammonium + 2-oxoglutarate + 2 a reduced ferredoxin [iron-sulfur] cluster + 2 H+	1*GI1E-498-MONOMER	sex
CHDBMNAJ_09870	G10M2-2208-MONOMER	ENZRXN10M2-781	L,D-transpeptidase catalytic domain protein	peptidoglycan tetrapeptide, glycan chain 1 + peptidoglycan tetrapeptide, glycan chain 2 <--> peptidoglycan DAP-DAP crosslink + D-alanine + H+	1*G10M2-2208-MONOMER	sex
NMHNDOGA_06774	GL98-176-MONOMER	ENZRXNL98-1000	DNA polymerase	DNAn + n H2O <--> n a nucleoside 5'-monophosphate	1*GL98-176-MONOMER	sex
NMHNDOGA_06774	G130D-387-MONOMER	ENZRXN130D-683	Nucleotidyltransferase/DNA polymerase involved in DNA repair	a deoxyribonucleoside triphosphate + (deoxynucleotides)(n) <--> (deoxynucleotides)(n+1) + diphosphate	1*G130D-387-MONOMER	sex
NMHNDOGA_06774	GCDR-2377-MONOMER	ENZRXNCDR-171	putative DNA polymerase	DNAn + n H2O <--> n a nucleoside 5'-monophosphate	1*GCDR-2377-MONOMER	sex
ODAAPFLO_02215	GMNW-1192-MONOMER	ENZRXNMNW-392	helicase protein	a supercoiled duplex DNA + ATP <--> a single stranded DNA + ADP + phosphate	1*GMNW-1192-MONOMER	sex
CHDBMNAJ_09870	G10M3-146-MONOMER	ENZRXN10M3-424	L,D-transpeptidase catalytic domain protein	peptidoglycan tetrapeptide, glycan chain 1 + peptidoglycan tetrapeptide, glycan chain 2 <--> peptidoglycan DAP-DAP crosslink + D-alanine + H+	1*G10M3-146-MONOMER	sex
BPKLAIIP_10109	GMNW-1192-MONOMER	ENZRXNMNW-392	helicase protein	a supercoiled duplex DNA + ATP <--> a single stranded DNA + ADP + phosphate	1*GMNW-1192-MONOMER	sex
NLNJBFDE_01682	G130D-1281-MONOMER	ENZRXN130D-901	Predicted ATPase (AAA+ superfamily)	ATP + H2O <--> ADP + phosphate + H+	1*G130D-1281-MONOMER	sex
PCEMAJKJ_06925	GM9J-974-MONOMER	ENZRXNM9J-421	DNA topoisomerase III	a negatively supercoiled DNA <--> a relaxed DNA	1*GM9J-974-MONOMER	sex
PCEMAJKJ_06925	GTPX-4116-MONOMER	ENZRXNTPX-680	DNA topoisomerase III	a negatively supercoiled DNA <--> a relaxed DNA	1*GTPX-4116-MONOMER	sex
PCEMAJKJ_06925	GMN6-1915-MONOMER	ENZRXNMN6-326	DNA topoisomerase III	a negatively supercoiled DNA <--> a relaxed DNA	1*GMN6-1915-MONOMER	sex
PCEMAJKJ_06925	GM8K-1213-MONOMER	ENZRXNM8K-110	3-oxoacyl-[acyl-carrier-protein] reductase|3-oxoacyl-[acyl-carrier-protein] reductase|3-oxoacyl-[acyl-carrier-protein] reductase|3-oxoacyl-[acyl-carrier-protein] reductase|3-oxoacyl-[acyl-carrier-protein] reductase|3-oxoacyl-[acyl-carrier-protein] reductase|3-oxoacyl-[acyl-carrier-protein] reductase|3-oxoacyl-[acyl-carrier-protein] reductase|RluA family pseudouridine synthase|thymidine kinase|DNA…	a cis-delta19-3-hydroxyC38:1-[acp] + NADP+ <--> a cis-delta19-3-oxo-C38:1-[acp] + NADPH + H+|a cis-delta21-3-hydroxyC40:1-[acp] + NADP+ <--> a cis-delta21-3-oxo-C40:1-[acp] + NADPH + H+|a (3R)-3-hydroxyhexanoyl-[acp] + NADP+ <--> a 3-oxo-hexanoyl-[acp] + NADPH + H+|a cis-delta11-3-hydroxyC30:1-[acp] + NADP+ <--> a cis-delta11-3-oxo-C30:1-[acp] + NADPH + H+|a cis-delta9-3-hydroxyC28:1-[acp] + NADP…	1*GM8K-6269-MONOMER|1*GM8K-6269-MONOMER|1*GM8K-6269-MONOMER|1*GM8K-6269-MONOMER|1*GM8K-6269-MONOMER|1*GM8K-6269-MONOMER|1*GM8K-6269-MONOMER|1*GM8K-6269-MONOMER|1*GM8K-6270-MONOMER|1*GM8K-6251-MONOMER|1*GM8K-1213-MONOMER	sex
PCEMAJKJ_06925	GJXV-105-MONOMER	ENZRXNJXV-2549	DNA topoisomerase I subunit omega	a negatively supercoiled DNA <--> a relaxed DNA	1*GJXV-105-MONOMER	sex
PCEMAJKJ_06925	GM9N-1873-MONOMER	ENZRXNM9N-168	DNA topoisomerase III	a negatively supercoiled DNA <--> a relaxed DNA	1*GM9N-1873-MONOMER	sex
PCEMAJKJ_06925	GKF0-1193-MONOMER	ENZRXNKF0-433	putative transposon excision protein	a negatively supercoiled DNA <--> a relaxed DNA	1*GKF0-1193-MONOMER	sex
PEACKGJC_92861	G17RR-135-MONOMER	ENZRXN17RR-142	glucosamine--fructose-6-phosphate aminotransferase	beta-D-fructofuranose 6-phosphate + L-glutamine <--> D-glucosamine 6-phosphate + L-glutamate	1*G17RR-135-MONOMER	sex
PCEMAJKJ_06925	GTQB-903-MONOMER	ENZRXNTQB-21	3-oxoacyl-[acyl-carrier-protein] synthase 3 protein 2|3-oxoacyl-[acyl-carrier-protein] synthase 3 protein 2|3-oxoacyl-[acyl-carrier-protein] synthase 3 protein 2|3-oxoacyl-[acyl-carrier-protein] synthase 3 protein 2|3-oxoacyl-[acyl-carrier-protein] synthase 3 protein 2|3-oxoacyl-[acyl-carrier-protein] synthase 3 protein 2|3-oxoacyl-[acyl-carrier-protein] synthase 3 protein 2|3-oxoacyl-[acyl-carri…	a cis-delta9-C28:1-[acp] + a malonyl-[acp] <--> a cis-delta11-3-oxo-C30:1-[acp] + a holo-[acyl-carrier protein] + CO2|a cis-delta5-C24:1-[acp] + a malonyl-[acp] <--> a cis-delta7-3-oxo-C26:1-[acp] + a holo-[acyl-carrier protein] + CO2|a decanoyl-[acp] + malonyl-CoA + H+ <--> a 3-oxo-dodecanoyl-[acp] + CO2 + coenzyme A|a cis-delta11-C30:1-[acp] + a malonyl-[acp] <--> a cis-delta13-3-oxo-C32:1-[acp…	1*GTQB-5-MONOMER|1*GTQB-5-MONOMER|1*GTQB-5-MONOMER|1*GTQB-5-MONOMER|1*GTQB-5-MONOMER|1*GTQB-5-MONOMER|1*GTQB-5-MONOMER|1*GTQB-5-MONOMER|1*GTQB-5-MONOMER|1*GTQB-5-MONOMER|1*GTQB-903-MONOMER	sex
NLNJBFDE_01682	GMAC-1320-MONOMER	ENZRXNMAC-866	possible ATPase	ATP + H2O <--> ADP + phosphate + H+	1*GMAC-1320-MONOMER	sex
NJCHIIAN_48793	G16XN-1113-MONOMER	ENZRXN16XN-525	triosephosphate isomerase	D-glyceraldehyde 3-phosphate <--> glycerone phosphate	1*G16XN-1113-MONOMER	sex
NJCHIIAN_48793	GIWN-1151-MONOMER	ENZRXNIWN-544	triosephosphate isomerase	D-glyceraldehyde 3-phosphate <--> dihydroxyacetone phosphate	1*GIWN-1151-MONOMER	sex
MJEGDDCM_54981	GMAD-1105-MONOMER	ENZRXNMAD-423	glutamate synthase large subunit	2 L-glutamate + NAD+ <--> L-glutamine + 2-oxoglutarate + NADH + H+	1*GMAD-1105-MONOMER	sex
JLJMICMG_03331	GIWN-1580-MONOMER	ENZRXNIWN-248	helicase	a supercoiled duplex DNA + ATP <--> a single stranded DNA + ADP + phosphate	1*GIWN-1580-MONOMER	sex
MJEGDDCM_54981	GIWN-810-MONOMER	ENZRXNIWN-630	glutamate synthase alpha subunit	L-glutamate + 2 an oxidized ferredoxin [iron-sulfur] cluster + H2O <--> ammonium + 2-oxoglutarate + 2 a reduced ferredoxin [iron-sulfur] cluster + 2 H+	1*GIWN-810-MONOMER	sex
MJEGDDCM_54981	GHJA-910-MONOMER	ENZRXNHJA-532	glutamate synthase	L-glutamate + 2 an oxidized ferredoxin [iron-sulfur] cluster + H2O <--> ammonium + 2-oxoglutarate + 2 a reduced ferredoxin [iron-sulfur] cluster + 2 H+	1*GHJA-910-MONOMER	sex
MJEGDDCM_54981	GCDR-1572-MONOMER	ENZRXNCDR-547	glutamate synthase subunit alpha	L-glutamate + 2 an oxidized ferredoxin [iron-sulfur] cluster + H2O <--> ammonium + 2-oxoglutarate + 2 a reduced ferredoxin [iron-sulfur] cluster + 2 H+	1*GCDR-1572-MONOMER	sex
MMGAJEIB_47142	GI1E-133-MONOMER	ENZRXNI1E-1019	retinol dehydrogenase 9	cholate + NAD+ <--> 3-dehydrocholate + NADH + H+	1*GI1E-133-MONOMER	sex
MMGAJEIB_47142	GMAC-1713-MONOMER	ENZRXNMAC-353	2,5-didehydrogluconate reductase	2-keto-D-gluconate + NADP+ <--> 2,5-didehydro-D-gluconate + NADPH + H+	1*GMAC-1713-MONOMER	sex
MMGAJEIB_47142	GCDR-860-MONOMER	ENZRXNCDR-1221	retinol dehydrogenase 9	cholate + NAD+ <--> 3-dehydrocholate + NADH + H+	1*GCDR-860-MONOMER	sex
MMGAJEIB_47142	GHJA-1319-MONOMER	ENZRXNHJA-363	2,5-didehydrogluconate reductase	2-keto-D-gluconate + NADP+ <--> 2,5-didehydro-D-gluconate + NADPH + H+	1*GHJA-1319-MONOMER	sex
MMGAJEIB_47142	GL98-657-MONOMER	ENZRXNL98-1126	retinol dehydrogenase 9	cholate + NAD+ <--> 3-dehydrocholate + NADH + H+	1*GL98-657-MONOMER	sex
MMGAJEIB_47142	GTQQ-1979-MONOMER	ENZRXNTQQ-864	aldo/keto reductase	a (1'-hydroxy-3',5'-dioxo-2'-(3''-oxobutanoyl)cyclohexyl)-3,5-dioxohexanethioate-[PKS-acp] + NADPH <--> a (1',5'-dihydroxy-3'-oxo-2'-(3''-oxobutanoyl)cyclohexyl)-3,5-dioxohexanethioate-[PKS-acp] + NADP+	1*GTQQ-1979-MONOMER	sex
DBGBEBEB_13211	GMA6-1541-MONOMER	ENZRXNMA6-1203	&beta;-ketoacyl-ACP synthase	a 2,3,4-saturated fatty acyl-[acp] + a malonyl-[acp] + H+ <--> a 3-oxoacyl-[acp] + CO2 + a holo-[acyl-carrier protein]	1*GMA6-1541-MONOMER	sex
NJCHIIAN_48793	GL98-923-MONOMER	ENZRXNL98-613	triosephosphate isomerase	D-glyceraldehyde 3-phosphate <--> dihydroxyacetone phosphate	1*GL98-923-MONOMER	sex
NJCHIIAN_48793	G10M2-1261-MONOMER	ENZRXN10M2-415	triose-phosphate isomerase	D-glyceraldehyde 3-phosphate <--> dihydroxyacetone phosphate	1*G10M2-1261-MONOMER	sex
NJCHIIAN_48793	GMAD-1498-MONOMER	ENZRXNMAD-916	triose phosphate isomerase	D-glyceraldehyde 3-phosphate <--> dihydroxyacetone phosphate	1*GMAD-1498-MONOMER	sex
NJCHIIAN_48793	G130D-776-MONOMER	ENZRXN130D-543	triosephosphate isomerase	D-glyceraldehyde 3-phosphate <--> dihydroxyacetone phosphate	1*G130D-776-MONOMER	sex
NJCHIIAN_48793	GHJA-1060-MONOMER	ENZRXNHJA-483	triose-phosphate isomerase	D-glyceraldehyde 3-phosphate <--> dihydroxyacetone phosphate	1*GHJA-1060-MONOMER	sex
MJEGDDCM_54981	GJB4-586-MONOMER	ENZRXNJB4-932	glutamate synthase	2 L-glutamate + NAD+ <--> L-glutamine + 2-oxoglutarate + NADH + H+	1*GJB4-586-MONOMER	sex
JLJMICMG_03331	GHFW-1619-MONOMER	ENZRXNHFW-266	helicase	a supercoiled duplex DNA + ATP <--> a single stranded DNA + ADP + phosphate	1*GHFW-1619-MONOMER	sex
IMKGPLFG_20673	G17CY-1075-MONOMER	ENZRXN17CY-460	helicase DnaB	a double-helix DNA + ATP + H2O <--> an unwound double-stranded DNA + ADP + phosphate + H+	1*G17CY-1075-MONOMER	sex
JLJMICMG_03331	GI1E-1718-MONOMER	ENZRXNI1E-261	helicase	a supercoiled duplex DNA + ATP <--> a single stranded DNA + ADP + phosphate	1*GI1E-1718-MONOMER	sex
PJCABIHF_10030	GMNW-1192-MONOMER	ENZRXNMNW-392	helicase protein	a supercoiled duplex DNA + ATP <--> a single stranded DNA + ADP + phosphate	1*GMNW-1192-MONOMER	sex
FPCDNEIP_20785	GJ8K-793-MONOMER	ENZRXNJ8K-273	threonine synthase	O-phospho-L-homoserine + H2O <--> L-threonine + phosphate	1*GJ8K-793-MONOMER	sex
FPCDNEIP_20785	GHJA-663-MONOMER	ENZRXNHJA-658	threonine synthase	O-phospho-L-homoserine + H2O <--> L-threonine + phosphate	1*GHJA-663-MONOMER	sex
FPCDNEIP_20785	GIWN-605-MONOMER	ENZRXNIWN-745	threonine synthase	O-phospho-L-homoserine + H2O <--> L-threonine + phosphate	1*GIWN-605-MONOMER	sex
FPCDNEIP_20785	GMAC-344-MONOMER	ENZRXNMAC-49	possible 3-oxoacyl-[acyl-carrier-protein] reductase|possible 3-oxoacyl-[acyl-carrier-protein] reductase|possible 3-oxoacyl-[acyl-carrier-protein] reductase|possible 3-oxoacyl-[acyl-carrier-protein] reductase|possible 3-oxoacyl-[acyl-carrier-protein] reductase|possible 3-oxoacyl-[acyl-carrier-protein] reductase|possible 3-oxoacyl-[acyl-carrier-protein] reductase|possible 3-oxoacyl-[acyl-carrier-pr…	a cis,cis-delta15,33-3-hydroxy C52:2-[acp] + NADP+ <--> a cis,cis-delta15,33-3-oxo-C52:2-[acp] + NADPH + H+|a cis,cis-delta5,23-3-hydroxyC42:2-[acp] + NADP+ <--> a cis,cis-delta5,23-3-oxo-C42:2-[acp] + NADPH + H+|a cis,cis-delta21,39-3-hydroxyC58:2-[acp] + NADP+ <--> a cis,cis-delta21,39-3-oxo-C58:2-[acp] + NADPH + H+|a cis,cis-delta11,29-3-hydroxy C48:2-[acp] + NADP+ <--> a cis,cis-delta11,29-3-…	1*GMAC-1060-MONOMER|1*GMAC-1060-MONOMER|1*GMAC-1060-MONOMER|1*GMAC-1060-MONOMER|1*GMAC-1060-MONOMER|1*GMAC-1060-MONOMER|1*GMAC-1060-MONOMER|1*GMAC-1060-MONOMER|1*GMAC-1060-MONOMER|1*GMAC-1060-MONOMER|1*GMAC-344-MONOMER	sex
FPCDNEIP_20785	GMAD-18-MONOMER	ENZRXNMAD-370	threonine synthase	O-phospho-L-homoserine + H2O <--> L-threonine + phosphate	1*GMAD-18-MONOMER	sex
FPCDNEIP_20785	GI1E-699-MONOMER	ENZRXNI1E-137	threonine synthase	O-phospho-L-homoserine + H2O <--> L-threonine + phosphate	1*GI1E-699-MONOMER	sex
FPCDNEIP_20785	GJB4-814-MONOMER	ENZRXNJB4-782	threonine synthase	O-phospho-L-homoserine + H2O <--> L-threonine + phosphate	1*GJB4-814-MONOMER	sex
FPCDNEIP_20785	G10M2-175-MONOMER	ENZRXN10M2-396	threonine synthase	O-phospho-L-homoserine + H2O <--> L-threonine + phosphate	1*G10M2-175-MONOMER	sex
FPCDNEIP_20785	G10M3-932-MONOMER	ENZRXN10M3-362	threonine synthase	O-phospho-L-homoserine + H2O <--> L-threonine + phosphate	1*G10M3-932-MONOMER	sex
FPCDNEIP_20785	GL98-1316-MONOMER	ENZRXNL98-434	threonine synthase	O-phospho-L-homoserine + H2O <--> L-threonine + phosphate	1*GL98-1316-MONOMER	sex
FPCDNEIP_20785	GTQS-1140-MONOMER	ENZRXNTQS-230	threonine synthase	O-phospho-L-homoserine + H2O <--> L-threonine + phosphate	1*GTQS-1140-MONOMER	sex
FPCDNEIP_20785	G134P-695-MONOMER	ENZRXN134P-1190	Threonine synthase	O-phospho-L-homoserine + H2O <--> L-threonine + phosphate	1*G134P-695-MONOMER	sex
FKGOGLMC_23461	GMAC-1570-MONOMER	ENZRXNMAC-1061	possible phosphoglycerate mutase	1,3-bisphospho-D-glycerate <--> 2,3-diphospho-D-glycerate + H+	1*GMAC-1570-MONOMER	sex
FKGOGLMC_23461	GHFW-1976-MONOMER	ENZRXNHFW-48	phosphoglycerate mutase|glyceraldehyde 3-phosphate dehydrogenase|glyceraldehyde 3-phosphate dehydrogenase|glyceraldehyde 3-phosphate dehydrogenase|glyceraldehyde 3-phosphate dehydrogenase|4-hydroxy-3-methylbut-2-enyl diphosphate reductase|4-hydroxy-3-methylbut-2-enyl diphosphate reductase|aldose-1-epimerase|aldose-1-epimerase|aldose-1-epimerase|aldose-1-epimerase	a [protein]-Npi-phospho-L-histidine + 2/3-phospho-D-glycerate <--> a [protein]-L-histidine + 2,3-diphospho-D-glycerate|D-glyceraldehyde 3-phosphate + NADP+ + phosphate <--> 1,3-bisphospho-D-glycerate + NADPH + H+|D-glyceraldehyde 3-phosphate + NADP+ + H2O <--> 3-phospho-D-glycerate + NADPH + 2 H+|D-glyceraldehyde 3-phosphate + NAD(P)+ + phosphate <--> 1,3-bisphospho-D-glycerate + NAD(P)H + H+|D-g…	1*GHFW-1976-MONOMER|1*GHFW-1314-MONOMER|1*GHFW-1314-MONOMER|1*GHFW-1314-MONOMER|1*GHFW-1314-MONOMER|1*GHFW-1316-MONOMER|1*GHFW-1316-MONOMER|1*GHFW-1317-MONOMER|1*GHFW-1317-MONOMER|1*GHFW-1318-MONOMER|1*GHFW-1318-MONOMER	sex
FPCDNEIP_20785	G17CW-1459-MONOMER	ENZRXN17CW-567	threonine synthase	O-phospho-L-homoserine + H2O <--> L-threonine + phosphate	1*G17CW-1459-MONOMER	sex
FKGOGLMC_23461	GTQQ-1058-MONOMER	ENZRXNTQQ-548	phosphoglycerate mutase	1,3-bisphospho-D-glycerate <--> 2,3-diphospho-D-glycerate + H+	1*GTQQ-1058-MONOMER	sex
FPCDNEIP_20785	G10OY-1503-MONOMER	ENZRXN10OY-259	threonine synthase	O-phospho-L-homoserine + H2O <--> L-threonine + phosphate	1*G10OY-1503-MONOMER	sex
FPCDNEIP_20785	GL96-1088-MONOMER	ENZRXNL96-1397	threonine synthase	O-phospho-L-homoserine + H2O <--> L-threonine + phosphate	1*GL96-1088-MONOMER	sex
HJMIFKAL_10820	G10M2-1058-MONOMER	ENZRXN10M2-648	orotate phosphoribosyltransferase family protein	orotidine 5'-phosphate + diphosphate <--> 5-phospho-alpha-D-ribose 1-diphosphate + orotate	1*G10M2-1058-MONOMER	sex
HJMIFKAL_10820	G10M3-1336-MONOMER	ENZRXN10M3-668	orotate phosphoribosyltransferase family protein	orotidine 5'-phosphate + diphosphate <--> 5-phospho-alpha-D-ribose 1-diphosphate + orotate	1*G10M3-1336-MONOMER	sex
HBPFODGJ_19256	GTQQ-303-MONOMER	ENZRXNTQQ-127	1,4-alpha-glucan branching enzyme	a glucosylated glycogenin <--> a glycogen	1*GTQQ-303-MONOMER	sex
HBPFODGJ_19256	GHJA-702-MONOMER	ENZRXNHJA-640	1,4-alpha-glucan branching enzyme	n a 1,4-alpha-D-glucan <--> n starch + n H2O	1*GHJA-702-MONOMER	sex
HBPFODGJ_19256	G130D-1044-MONOMER	ENZRXN130D-407	alpha-1,4-glucan:alpha-1,4-glucan 6-glycosyltransferase	a 1,4-alpha-D-glucan <--> a glycogen	1*G130D-1044-MONOMER	sex
HBPFODGJ_19256	GMAC-307-MONOMER	ENZRXNMAC-60	transposase|acetate kinase|phosphate acetyltransferase|phosphoglycerate mutase family protein|phosphoglycerate mutase family protein|phosphoglycerate mutase family protein|possible transposase|possible protein-tyrosine-phosphatase|aminoacylase/N-acyl-L-amino acid amidohydrolase/hippurate hydrolase|aminoacylase/N-acyl-L-amino acid amidohydrolase/hippurate hydrolase|1,4-alpha-glucan branching enzyme	an insertion sequence element IS30 <--> an insertion sequence IS30 with integrated transposon|ATP + acetate <--> ADP + acetyl phosphate|acetyl-CoA + phosphate <--> acetyl phosphate + coenzyme A|2,3-diphospho-D-glycerate + H2O <--> 3-phospho-D-glycerate + phosphate|2-phospho-D-glycerate <--> 3-phospho-D-glycerate|1,3-bisphospho-D-glycerate <--> 2,3-diphospho-D-glycerate + H+|an insertion sequence …	1*GMAC-185-MONOMER|1*GMAC-176-MONOMER|1*GMAC-175-MONOMER|1*GMAC-172-MONOMER|1*GMAC-172-MONOMER|1*GMAC-172-MONOMER|1*GMAC-160-MONOMER|1*GMAC-159-MONOMER|1*GMAC-150-MONOMER|1*GMAC-150-MONOMER|1*GMAC-307-MONOMER	sex
HBPFODGJ_19256	GMAD-822-MONOMER	ENZRXNMAD-531	1,4-alpha-glucan branching enzyme	a glucosylated glycogenin <--> a glycogen	1*GMAD-822-MONOMER	sex
HBPFODGJ_19256	GI1E-664-MONOMER	ENZRXNI1E-141	glycogen branching enzyme	a 1,4-alpha-D-glucan <--> a glycogen	1*GI1E-664-MONOMER	sex
HBPFODGJ_19256	GJB4-779-MONOMER	ENZRXNJB4-800	glycogen branching protein	a 1,4-alpha-D-glucan <--> a glycogen	1*GJB4-779-MONOMER	sex
HBPFODGJ_19256	G10M2-138-MONOMER	ENZRXN10M2-408	1,4-alpha-glucan branching enzyme	n a 1,4-alpha-D-glucan <--> n starch + n H2O	1*G10M2-138-MONOMER	sex
HBPFODGJ_19256	G10M3-967-MONOMER	ENZRXN10M3-354	1,4-alpha-glucan branching enzyme	n a 1,4-alpha-D-glucan <--> n starch + n H2O	1*G10M3-967-MONOMER	sex
FPCDNEIP_20785	G10PE-1018-MONOMER	ENZRXN10PE-540	Threonine synthase	O-phospho-L-homoserine + H2O <--> L-threonine + phosphate	1*G10PE-1018-MONOMER	sex
FPCDNEIP_20785	GCDR-1964-MONOMER	ENZRXNCDR-429	threonine synthase	O-phospho-L-homoserine + H2O <--> L-threonine + phosphate	1*GCDR-1964-MONOMER	sex
FPCDNEIP_20785	GH1R-1102-MONOMER	ENZRXNH1R-483	threonine synthase	O-phospho-L-homoserine + H2O <--> L-threonine + phosphate	1*GH1R-1102-MONOMER	sex
FPCDNEIP_20785	GHBC-1079-MONOMER	ENZRXNHBC-768	threonine synthase	O-phospho-L-homoserine + H2O <--> L-threonine + phosphate	1*GHBC-1079-MONOMER	sex
FPCDNEIP_20785	GMA4-1080-MONOMER	ENZRXNMA4-107	threonine synthase	O-phospho-L-homoserine + H2O <--> L-threonine + phosphate	1*GMA4-1080-MONOMER	sex
FKGOGLMC_23461	GHJA-1956-MONOMER	ENZRXNHJA-62	glycogen debranching protein GlgX|3-methyladenine DNA glycosylase|3-methyladenine DNA glycosylase|transposase|3-phosphoshikimate 1-carboxyvinyltransferase|acetate kinase|phosphate acetyltransferase|phosphoglycerate mutase|phosphoglycerate mutase|phosphoglycerate mutase|phosphoglycerate mutase	an alpha-limit dextrin + H2O <--> maltotetraose + a debranched alpha-limit dextrin|an alkylated DNA + H2O <--> DNAn + an alkylated nucleobase|a DNA with alkylated adenine + H2O <--> a DNA containing an apurinic site + 3-methyladenine|an insertion sequence element IS30 <--> an insertion sequence IS30 with integrated transposon|shikimate 3-phosphate + phosphoenolpyruvate <--> 5-enolpyruvyl-shikimat…	1*GHJA-720-MONOMER|1*GHJA-724-MONOMER|1*GHJA-724-MONOMER|1*GHJA-727-MONOMER|1*GHJA-747-MONOMER|1*GHJA-748-MONOMER|1*GHJA-749-MONOMER|1*GHJA-752-MONOMER|1*GHJA-752-MONOMER|1*GHJA-752-MONOMER|1*GHJA-1956-MONOMER	sex
FKGOGLMC_23461	GCDR-2581-MONOMER	ENZRXNCDR-43	peptidyl-tRNA hydrolase|peptidyl-tRNA hydrolase|putative beta-hexosaminidase|putative beta-hexosaminidase|putative beta-hexosaminidase|putative beta-hexosaminidase|putative beta-hexosaminidase|gamma-glutamyl phosphate reductase|serine hydroxymethyltransferase|serine hydroxymethyltransferase|putative phosphoglycerate mutase	an N-modified aminoacyl-[tRNA] + H2O <--> a tRNA + an N-modified amino acid + 2 H+|an L-asparaginyl-[tRNAasn] + H2O <--> L-asparagine + tRNAasn + 2 H+|chitotriose + H2O <--> N,N'-diacetylchitobiose + N-acetyl-D-glucosamine|an N-acetyl-beta-D-hexosaminide + H2O <--> an N-acetyl-beta-D-hexosamine + an alcohol|an N-acetyl-beta-D-galactosalaminyl-[glycan] + H2O <--> a glycan + N-acetyl-beta-D-galacto…	1*GCDR-1955-MONOMER|1*GCDR-1955-MONOMER|1*GCDR-1959-MONOMER|1*GCDR-1959-MONOMER|1*GCDR-1959-MONOMER|1*GCDR-1959-MONOMER|1*GCDR-1959-MONOMER|1*GCDR-1962-MONOMER|1*GCDR-1963-MONOMER|1*GCDR-1963-MONOMER|1*GCDR-2581-MONOMER	sex
FKGOGLMC_23461	GIWN-1931-MONOMER	ENZRXNIWN-47	prephenate dehydrogenase|chorismate mutase|alcohol dehydrogenase|alcohol dehydrogenase|alcohol dehydrogenase|alcohol dehydrogenase|alcohol dehydrogenase|alcohol dehydrogenase|alcohol dehydrogenase|alcohol dehydrogenase|phosphoglycerate mutase	prephenate + NADP+ <--> 4-hydroxyphenylpyruvate + CO2 + NADPH|chorismate <--> prephenate|a primary alcohol + NAD+ <--> an aldehyde + NADH + H+|ethanol + NAD+ <--> acetaldehyde + NADH + H+|5-hydroxytryptophol + NAD+ <--> 5-hydroxyindole acetaldehyde + NADH + H+|ethanol + a ubiquinone <--> acetaldehyde + an ubiquinol|a primary alcohol + 2 an oxidized cytochrome cL <--> an aldehyde + 2 a reduced cyt…	1*GIWN-1272-MONOMER|1*GIWN-1273-MONOMER|1*GIWN-1274-MONOMER|1*GIWN-1274-MONOMER|1*GIWN-1274-MONOMER|1*GIWN-1274-MONOMER|1*GIWN-1274-MONOMER|1*GIWN-1274-MONOMER|1*GIWN-1274-MONOMER|1*GIWN-1274-MONOMER|1*GIWN-1931-MONOMER	sex
IJDPOMGK_12294	GCDR-167-MONOMER	ENZRXNCDR-1077	DNA polymerase III subunits gamma and tau	a deoxyribonucleoside triphosphate + (deoxynucleotides)(n) <--> (deoxynucleotides)(n+1) + diphosphate	1*GCDR-167-MONOMER	sex
DGHOFGGA_93964	GMAC-65-MONOMER	ENZRXNMAC-636	aminodeoxychorismate lyase	4-amino-4-deoxychorismate <--> 4-aminobenzoate + pyruvate + H+	1*GMAC-65-MONOMER	sex
IMKGPLFG_20673	GL98-1750-MONOMER	ENZRXNL98-228	replicative DNA helicase	a supercoiled duplex DNA + ATP <--> a single stranded DNA + ADP + phosphate	1*GL98-1750-MONOMER	sex
IMKGPLFG_20673	G10M3-1536-MONOMER	ENZRXN10M3-153	replicative DNA helicase	a double-helix DNA + ATP + H2O <--> an unwound double-stranded DNA + ADP + phosphate + H+	1*G10M3-1536-MONOMER	sex
IMKGPLFG_20673	G10M2-857-MONOMER	ENZRXN10M2-175	replicative DNA helicase	a double-helix DNA + ATP + H2O <--> an unwound double-stranded DNA + ADP + phosphate + H+	1*G10M2-857-MONOMER	sex
IMKGPLFG_20673	GJB4-1270-MONOMER	ENZRXNJB4-522	replicative DNA helicase	a supercoiled duplex DNA + ATP <--> a single stranded DNA + ADP + phosphate	1*GJB4-1270-MONOMER	sex
IMKGPLFG_20673	GI1E-1109-MONOMER	ENZRXNI1E-509	replicative DNA helicase	a supercoiled duplex DNA + ATP <--> a single stranded DNA + ADP + phosphate	1*GI1E-1109-MONOMER	sex
IMKGPLFG_20673	GCDR-240-MONOMER	ENZRXNCDR-1059	replicative DNA helicase	a supercoiled duplex DNA + ATP <--> a single stranded DNA + ADP + phosphate	1*GCDR-240-MONOMER	sex
IMKGPLFG_20673	GHJA-222-MONOMER	ENZRXNHJA-857	replicative DNA helicase	a supercoiled duplex DNA + ATP <--> a single stranded DNA + ADP + phosphate	1*GHJA-222-MONOMER	sex
IMKGPLFG_20673	GTQQ-1170-MONOMER	ENZRXNTQQ-573	replicative DNA helicase	a supercoiled duplex DNA + ATP <--> a single stranded DNA + ADP + phosphate	1*GTQQ-1170-MONOMER	sex
IMKGPLFG_20673	G10PE-249-MONOMER	ENZRXN10PE-108	Replicative DNA helicase	a supercoiled duplex DNA + ATP <--> a single stranded DNA + ADP + phosphate	1*G10PE-249-MONOMER	sex
IMKGPLFG_20673	GMA6-325-MONOMER	ENZRXNMA6-542	replicative DNA helicase	a supercoiled duplex DNA + ATP <--> a single stranded DNA + ADP + phosphate	1*GMA6-325-MONOMER	sex
IMKGPLFG_20673	G17CW-101-MONOMER	ENZRXN17CW-193	helicase DnaB	a double-helix DNA + ATP + H2O <--> an unwound double-stranded DNA + ADP + phosphate + H+	1*G17CW-101-MONOMER	sex
IMKGPLFG_20673	G134P-242-MONOMER	ENZRXN134P-1840	Replicative DNA helicase	a supercoiled duplex DNA + ATP <--> a single stranded DNA + ADP + phosphate	1*G134P-242-MONOMER	sex
JLJMICMG_03331	GJB4-1982-MONOMER	ENZRXNJB4-64	superfamily II DNA/RNA helicase|lipoate-protein ligase A|NADH/flavin oxidoreductase|NADH/flavin oxidoreductase|NADH/flavin oxidoreductase|dihydroorotate dehydrogenase 2|dihydroorotate dehydrogenase 2|dihydroorotate dehydrogenase 2|galactose-1-phosphate uridylyltransferase|galactose-1-phosphate uridylyltransferase|galactokinase	ATP + H2O <--> ADP + phosphate + H+|lipoyl-adenylate + a [lipoyl-carrier protein] <--> a [lipoyl-carrier protein]-N6-lipoyl-L-lysine + AMP + 2 H+|NAD+ + FMNH2 <--> NADH + FMN + 2 H+|NADH + an oxidized unknown electron acceptor + H+ <--> NAD+ + an reduced unknown electron acceptor|hybrid-cluster proteinox + NADH <--> hybrid-cluster proteinred + NAD+|(S)-dihydroorotate + a ubiquinone <--> orotate +…	1*GJB4-1982-MONOMER|1*GJB4-1009-MONOMER|1*GJB4-1006-MONOMER|1*GJB4-1006-MONOMER|1*GJB4-1006-MONOMER|1*GJB4-1005-MONOMER|1*GJB4-1005-MONOMER|1*GJB4-1005-MONOMER|1*GJB4-1003-MONOMER|1*GJB4-1003-MONOMER|1*GJB4-1002-MONOMER	sex
IJDPOMGK_12294	GHJA-143-MONOMER	ENZRXNHJA-883	DNA polymerase III subunits gamma and tau	a deoxyribonucleoside triphosphate + (deoxynucleotides)(n) <--> (deoxynucleotides)(n+1) + diphosphate	1*GHJA-143-MONOMER	sex
IJDPOMGK_12294	GHFW-133-MONOMER	ENZRXNHFW-1044	DNA polymerase III gamma and tau subunits	a deoxyribonucleoside triphosphate + (deoxynucleotides)(n) <--> (deoxynucleotides)(n+1) + diphosphate	1*GHFW-133-MONOMER	sex
IJDPOMGK_12294	GTQQ-1801-MONOMER	ENZRXNTQQ-835	DNA polymerase III	a deoxyribonucleoside triphosphate + (deoxynucleotides)(n) <--> (deoxynucleotides)(n+1) + diphosphate	1*GTQQ-1801-MONOMER	sex
IJDPOMGK_12294	G130D-1561-MONOMER	ENZRXN130D-161	DNA polymerase III, subunits gamma and tau	a deoxyribonucleoside triphosphate + (deoxynucleotides)(n) <--> (deoxynucleotides)(n+1) + diphosphate	1*G130D-1561-MONOMER	sex
FJNEEDOK_38393	GTQQ-613-MONOMER	ENZRXNTQQ-230	RNase H	a RNA-DNA hybrid + n H2O <--> DNA + n a nucleoside 5'-monophosphate	1*GTQQ-613-MONOMER	sex
FJNEEDOK_38393	GHJA-1690-MONOMER	ENZRXNHJA-179	ribonuclease H	a RNA-DNA hybrid + n H2O <--> DNA + n a nucleoside 5'-monophosphate	1*GHJA-1690-MONOMER	sex
FJNEEDOK_38393	G130D-337-MONOMER	ENZRXN130D-698	Ribonuclease HI	a RNA-DNA hybrid + n H2O <--> DNA + n a nucleoside 5'-monophosphate	1*G130D-337-MONOMER	sex
FJNEEDOK_38393	GIWN-1702-MONOMER	ENZRXNIWN-189	ribonuclease H	a RNA-DNA hybrid + n H2O <--> DNA + n a nucleoside 5'-monophosphate	1*GIWN-1702-MONOMER	sex
FJNEEDOK_38393	GMAC-670-MONOMER	ENZRXNMAC-832	ribonuclease H	a RNA-DNA hybrid + n H2O <--> DNA + n a nucleoside 5'-monophosphate	1*GMAC-670-MONOMER	sex
FJNEEDOK_38393	GMAD-1619-MONOMER	ENZRXNMAD-729	ribonuclease H	a RNA-DNA hybrid + n H2O <--> DNA + n a nucleoside 5'-monophosphate	1*GMAD-1619-MONOMER	sex
FJNEEDOK_38393	GCDR-2318-MONOMER	ENZRXNCDR-206	ribonuclease H	a RNA-DNA hybrid + n H2O <--> DNA + n a nucleoside 5'-monophosphate	1*GCDR-2318-MONOMER	sex
JLJMICMG_03331	GMAC-795-MONOMER	ENZRXNMAC-791	helicase	a supercoiled duplex DNA + ATP <--> a single stranded DNA + ADP + phosphate	1*GMAC-795-MONOMER	sex
FJNEEDOK_38393	GI1E-1603-MONOMER	ENZRXNI1E-300	ribonuclease H	a RNA-DNA hybrid + n H2O <--> DNA + n a nucleoside 5'-monophosphate	1*GI1E-1603-MONOMER	sex
DGHOFGGA_93964	GTQQ-651-MONOMER	ENZRXNTQQ-331	aminodeoxychorismate lyase	4-amino-4-deoxychorismate <--> 4-aminobenzoate + pyruvate + H+	1*GTQQ-651-MONOMER	sex
IDFHMIGD_00806	GMNW-1192-MONOMER	ENZRXNMNW-392	helicase protein	a supercoiled duplex DNA + ATP <--> a single stranded DNA + ADP + phosphate	1*GMNW-1192-MONOMER	sex
IJDPOMGK_12294	G10M3-1126-MONOMER	ENZRXN10M3-198	DNA polymerase III, subunit gamma and tau	a deoxyribonucleoside triphosphate + (deoxynucleotides)(n) <--> (deoxynucleotides)(n+1) + diphosphate	1*G10M3-1126-MONOMER	sex
IJDPOMGK_12294	G10M2-790-MONOMER	ENZRXN10M2-62	DNA polymerase III, subunit gamma and tau|aldehyde dehydrogenase (NAD) family protein|aldehyde dehydrogenase (NAD) family protein|aldehyde dehydrogenase (NAD) family protein|aldehyde dehydrogenase (NAD) family protein|aldehyde dehydrogenase (NAD) family protein|aldehyde dehydrogenase (NAD) family protein|aldehyde dehydrogenase (NAD) family protein|aldehyde dehydrogenase (NAD) family protein|aldeh…	a deoxyribonucleoside triphosphate + (deoxynucleotides)(n) <--> (deoxynucleotides)(n+1) + diphosphate|an odd numbered straight chain 2,3,4-saturated fatty aldehyde + NAD+ + H2O <--> an odd numbered straight chain 2,3,4-saturated fatty acid + NADH + 2 H+|a 2-methyl branched 2,3,4-saturated fatty aldehyde + NAD+ + H2O <--> a 2-methyl branched 2,3,4-saturated fatty acid + NADH + 2 H+|acetaldehyde + …	1*G10M2-790-MONOMER|1*G10M2-901-MONOMER|1*G10M2-901-MONOMER|1*G10M2-901-MONOMER|1*G10M2-901-MONOMER|1*G10M2-901-MONOMER|1*G10M2-901-MONOMER|1*G10M2-901-MONOMER|1*G10M2-901-MONOMER|1*G10M2-901-MONOMER|1*G10M2-901-MONOMER	sex
IJDPOMGK_12294	GJB4-1332-MONOMER	ENZRXNJB4-491	DNA polymerase III subunits gamma and tau	a deoxyribonucleoside triphosphate + (deoxynucleotides)(n) <--> (deoxynucleotides)(n+1) + diphosphate	1*GJB4-1332-MONOMER	sex
IJDPOMGK_12294	GI1E-1175-MONOMER	ENZRXNI1E-78	glycerate kinase|glycerate kinase|oxygen-independent coproporphyrinogen III oxidase|NAD(P) transhydrogenase subunit beta|NAD(P) transhydrogenase subunit alpha part 1|long-chain-fatty-acid-CoA ligase|long-chain-fatty-acid-CoA ligase|long-chain-fatty-acid-CoA ligase|DNA polymerase III subunits gamma and tau	D-glycerate + ATP <--> 2-phospho-D-glycerate + ADP + H+|D-glycerate + ATP <--> 3-phospho-D-glycerate + ADP + H+|coproporphyrinogen III + 2 S-adenosyl-L-methionine <--> protoporphyrinogen IX + 2 CO2 + 2 L-methionine + 2 5'-deoxyadenosine|NAD+ + NADPH <--> NADP+ + NADH|NAD+ + NADPH <--> NADP+ + NADH|a 2,3,4-saturated fatty acid + ATP + coenzyme A <--> a 2,3,4-saturated fatty acyl CoA + AMP + diphos…	1*GI1E-508-MONOMER|1*GI1E-508-MONOMER|1*GI1E-510-MONOMER|1*GI1E-519-MONOMER|1*GI1E-520-MONOMER|1*GI1E-521-MONOMER|1*GI1E-521-MONOMER|1*GI1E-521-MONOMER|1*GI1E-1175-MONOMER	sex
IJDPOMGK_12294	GIWN-141-MONOMER	ENZRXNIWN-1000	DNA polymerase III gamma and tau subunits	a deoxyribonucleoside triphosphate + (deoxynucleotides)(n) <--> (deoxynucleotides)(n+1) + diphosphate	1*GIWN-141-MONOMER	sex
FJNEEDOK_38393	GL98-240-MONOMER	ENZRXNL98-970	ribonuclease H	a RNA-DNA hybrid + n H2O <--> DNA + n a nucleoside 5'-monophosphate	1*GL98-240-MONOMER	sex
ADKHHHGE_14944	GHJA-1825-MONOMER	ENZRXNHJA-125	arginyl-tRNA synthetase	a tRNAarg + L-arginine + ATP + H+ <--> an L-arginyl-[tRNAarg] + AMP + diphosphate	1*GHJA-1825-MONOMER	sex

## Sheet: transporters
	1	2	3	4	phenotype
IBHDMICK_02168	GLFP-185-MONOMER	GLFP-185-MONOMER	cyanate permease	1*GLFP-185-MONOMER	abxusage
IBHDMICK_02168	GJ8T-190-MONOMER	GJ8T-190-MONOMER	cyanate permease	1*GJ8T-190-MONOMER	abxusage
LNDEOAEH_05412	G16N4-104-MONOMER	G16N4-104-MONOMER	proline:sodium symporter	1*G16N4-104-MONOMER	bf
BFCBMEEP_02329	GCNH-2841-MONOMER	GCNH-2841-MONOMER	phosphate/sulfate permease	1*GCNH-2841-MONOMER	country
CFFAPELO_02928	GMAD-1245-MONOMER	GMAD-1245-MONOMER	cation diffusion facilitator family transporter	1*GMAD-1245-MONOMER	sex
CFFAPELO_02928	GCDR-882-MONOMER	GCDR-882-MONOMER	putative cation efflux protein	1*GCDR-882-MONOMER	sex
CFFAPELO_02928	GI1E-149-MONOMER	GI1E-149-MONOMER	cation efflux protein	1*GI1E-149-MONOMER	sex
CFFAPELO_02928	GL98-674-MONOMER	GL98-674-MONOMER	cation efflux protein	1*GL98-674-MONOMER	sex
HCJCGPGO_08026	GMAC-577-MONOMER	GMAC-577-MONOMER	membrane protein involved in the export of O-antigen and teichoic acid	1*GMAC-577-MONOMER	sex
KDHPKFPK_27831	GMAC-2024-MONOMER	GMAC-2024-MONOMER	CPA1 family monovalent cation:proton (H+) antiporter-1	1*GMAC-2024-MONOMER	sex

## Sheet: complexes
	1	2	3	4	phenotype
IBHDMICK_02164	GMLL-1393-MONOMER	CPLXMLL-1	predicted ABC transporter of spermidine/putrescine	1*GMLL-1395-MONOMER,1*GMLL-1394-MONOMER,1*GMLL-1393-MONOMER	abxusage
IBHDMICK_02253	GJ8T-1823-MONOMER	CPLXJ8T-8	predicted ABC transporter of an oligopeptide	1*GJ8T-1912-MONOMER,1*GJ8T-1908-MONOMER,1*GJ8T-1833-MONOMER,1*GJ8T-1823-MONOMER,1*GJ8T-1778-MONOMER,1*GJ8T-340-MONOMER	abxusage
IBHDMICK_02253	GLFP-1654-MONOMER	CPLXLFP-7	predicted ABC transporter of an oligopeptide	1*GLFP-1747-MONOMER,1*GLFP-1743-MONOMER,1*GLFP-1654-MONOMER,1*GLFP-1608-MONOMER,1*GLFP-337-MONOMER	abxusage
IBHDMICK_02253	GMLL-1544-MONOMER	CPLXMLL-5	predicted ABC transporter of an oligopeptide	1*GMLL-1620-MONOMER,1*GMLL-1544-MONOMER,1*GMLL-1543-MONOMER	abxusage
IBHDMICK_02253	GMLL-1543-MONOMER	CPLXMLL-5	predicted ABC transporter of an oligopeptide	1*GMLL-1620-MONOMER,1*GMLL-1544-MONOMER,1*GMLL-1543-MONOMER	abxusage
IBHDMICK_23052	GJ8T-760-MONOMER	CPLXJ8T-11	predicted ABC transporter of Co2+	1*GJ8T-1953-MONOMER,1*GJ8T-1952-MONOMER,1*GJ8T-1525-MONOMER,1*GJ8T-1524-MONOMER,1*GJ8T-1523-MONOMER,1*GJ8T-905-MONOMER,1*GJ8T-761-MONOMER,1*GJ8T-760-MONOMER,1*GJ8T-227-MONOMER,1*GJ8T-226-MONOMER,1*GJ8T-225-MONOMER	abxusage
IBHDMICK_23052	GLFP-758-MONOMER	CPLXLFP-10	predicted ABC transporter of Co2+	1*GLFP-1788-MONOMER,1*GLFP-1787-MONOMER,1*GLFP-1425-MONOMER,1*GLFP-1424-MONOMER,1*GLFP-1423-MONOMER,1*GLFP-910-MONOMER,1*GLFP-759-MONOMER,1*GLFP-758-MONOMER,1*GLFP-222-MONOMER,1*GLFP-221-MONOMER,1*GLFP-220-MONOMER	abxusage
IBHDMICK_23681	GJ8T-2016-MONOMER	CPLXJ8T-13	predicted ABC transporter of [FeS] iron-sulfur cluster	1*GJ8T-2017-MONOMER,1*GJ8T-2016-MONOMER,1*GJ8T-2013-MONOMER	abxusage
IBHDMICK_23681	GLFP-1850-MONOMER	CPLXLFP-12	predicted ABC transporter of [FeS] iron-sulfur cluster	1*GLFP-1851-MONOMER,1*GLFP-1850-MONOMER,1*GLFP-1847-MONOMER	abxusage
OPFJAGEE_44175	GI1E-735-MONOMER	CPLXI1E-1	predicted ABC transporter of Co2+	1*GI1E-735-MONOMER,1*GI1E-358-MONOMER	sex
