# Supplementary material for: A systematic machine learning and data type comparison yields metagenomic predictors of infant age, sex, breastfeeding, antibiotic usage, country of origin, and delivery type
Source: PLoS Comput Biol. 2020 May 11;16(5):e1007895. doi: 10.1371/journal.pcbi.1007895 (PMC7241849; doi:10.1371/journal.pcbi.1007895)
Supplement: S6 Table — (XLSX) [file pcbi.1007895.s008.xlsx]

## Sheet: cag_top_vars_rf_caret
Rank	CAG ID	MSE Increase	Number of Genes in CAG	Primary CAG annotation	Secondary CAG Annotation	Tertiary CAG annotation
1	CAG6481	5855.26	4	Clostridiales (100%)
2	CAG0751	5721.72	730	Faecalibacterium_prausnitzii (40.9%)	Faecalibacterium (34.6%)	Clostridiales (10.4%)
3	CAG7070	2148.61	3	uncultured_Faecalibacterium_sp. (33.3%)	Lachnospiraceae_bacterium_3-1 (33.3%)	Clostridioides_difficile (33.3%)
4	CAG7382	1160.15	2	Bacteroidales (100%)
5	CAG1693	1120.62	133	Faecalibacterium (63%)	Faecalibacterium_prausnitzii (38.3%)	Clostridiales (11.3%)
6	CAG4435	1115.98	19	Clostridiales (100%)
7	CAG7792	1050.27	2	No_annotation (100%)
8	CAG5236	986.763	8	Clostridiales (72.7%)	Lachnospiraceae (9.1%)	Roseburia_inulinivorans_DSM_16841 (9.1%)
9	CAG2453	863.284	70	Clostridiales (91.4%)	Clostridiales_bacterium_VE202-13 (1.4%)	Ruminococcaceae (1.4%)
10	CAG6285	836.196	5	No_annotation (60%)	Bacteroides (40.0%)
11	CAG1474	778.857	142	No_annotation (27.5%)	Enterobacteriaceae (21.6%)	cellular_organisms (13.8%)
12	CAG0400	752.098	1794	Ruminococcus (67.6%)	Clostridiales (17.3%)	No_annotation (6.8%)
13	CAG2837	726.845	41	Clostridiales (75.9%)	Eubacterium (11.1%)	Terrabacteria_group (5.6%)
14	CAG7244	709.017	2	Faecalibacterium_prausnitzii (100%)
15	CAG7985	704.613	2	Firmicutes (100%)
16	CAG0404	694.297	1769	Oscillospiraceae (71.7%)	Oscillibacter (10.8%)	Clostridiales (10.6%)
17	CAG6579	687.675	4	Firmicutes (100%)
18	CAG4417	631.406	19	Firmicutes (100%)
19	CAG1188	596.943	263	Bifidobacterium (55.1%)	Bifidobacteriales (17.1%)	Bifidobacterium_ruminantium (16.3%)
20	CAG5553	588.793	9	Firmicutes (100%)
21	CAG1104	575.402	320	Bifidobacterium (70.6%)	No_annotation (16.6%)	Terrabacteria_group (5.0%)
22	CAG6969	475.8	3	Roseburia (100%)
23	CAG6561	464.235	4	Clostridiales (75%)	Bifidobacterium_catenulatum (25.0%)
24	CAG6819	461.462	3	No_annotation (100%)
25	CAG6018	456.787	4	Clostridiales (66.7%)	Clostridium (16.7%)	No_annotation (16.7%)

## Sheet: metaphlan_top_vars_gbm_caret
Rank	MetaPhlAn2 Annotation	Relative Importance
1	Faecalibacterium_prausnitzii	20.8
2	Oscillibacter_unclassified	5.27
3	Subdoligranulum_unclassified	3.42
4	Escherichia_coli	2.14
5	Lachnospiraceae_bacterium_7_1_58FAA	2.13
6	Bifidobacterium_adolescentis	1.88
7	Bifidobacterium_longum	1.7
8	Alistipes_onderdonkii	1.67
9	Clostridium_symbiosum	1.67
10	Bacteroides_ovatus	1.63
11	Bacteroides_fragilis	1.6
12	Clostridium_leptum	1.34
13	Lachnospiraceae_bacterium_5_1_63FAA	1.29
14	Dasheen_mosaic_virus	1.25
15	Ruminococcus_obeum	1.25
16	Bacteroides_vulgatus	1.24
17	Streptococcus_thermophilus	1.24
18	Anaerotruncus_unclassified	1.02
19	Clostridium_clostridioforme	1.01
20	Bifidobacterium_breve	1.01
21	Anaerostipes_hadrus	0.989
22	Roseburia_intestinalis	0.965
23	Clostridium_bartlettii	0.901
24	Streptococcus_peroris	0.873
25	Bacteroides_thetaiotaomicron	0.854
