# Supplementary material for: A systematic machine learning and data type comparison yields metagenomic predictors of infant age, sex, breastfeeding, antibiotic usage, country of origin, and delivery type
Source: PLoS Comput Biol. 2020 May 11;16(5):e1007895. doi: 10.1371/journal.pcbi.1007895 (PMC7241849; doi:10.1371/journal.pcbi.1007895)
Supplement: S7 Table — (XLSX) [file pcbi.1007895.s009.xlsx]

## Sheet: Sheet1
Target	Taxa (N=714)	Pathways (N=1282)	CAGs (N=8292)
Age	37 (5.18%)	1010 (78.78%)	623 (7.51%)
Sex	0 (0.00%)	4 (0.31%)	0 (0.00%)
Country of Origin	130 (18.21%)	548 (42.75%)	340 (4.10%)
Exclusive Breastfed	366 (51.26%)	1 (0.08%)	2 (0.02%)
Antibiotics Usage	0 (0%)	183 (14.27%)	17 (0.21%)
Delivery type	0 (0%)	29 (2.26%)	3 (0.04%)
All results for fold "0" (all samples): Bonferroni corrected associated and statistically significant predictors in a univariate regression/classification context. Percentage in parentheses is fraction of total predictors tested that were statistically significant.
