# Supplementary material for: A systematic machine learning and data type comparison yields metagenomic predictors of infant age, sex, breastfeeding, antibiotic usage, country of origin, and delivery type
Source: PLoS Comput Biol. 2020 May 11;16(5):e1007895. doi: 10.1371/journal.pcbi.1007895 (PMC7241849; doi:10.1371/journal.pcbi.1007895)
Supplement: S8 Table — (XLSX) [file pcbi.1007895.s010.xlsx]

## Sheet: Sheet1
Algorithm	Hyperparameters set	Hyperparameters to tune	Stride	N extra values	N Fine tuning	Minimums	Maximums	Hyperparameter is an integer	Initial sequence	Transform function
Elastic Net (Caret)	NA	lambda	0.5	2	10	-Infinity	+Infinity	False	[-3,3]	10^x
		alpha	1	2	10	-Infinity	+Infinity	False	[-Infinity;-3,3;+Infinity]	inverse logit
Elastic Net 2	alpha=1	lambda	0.5	2	5	-Infinity	+Infinity	False	[-3,3]	10^x
Gradient Boosted Machine (Caret)	Number of trees=1000	shrinkage	1	1	1	-Infinity	+Infinity	False	[-5,-3]	Inverse logit
		interaction depth	1	1	1	1	6	True	[1;2]	Identity
		minimal number of observations in a node	5	1	1	1	N_rows/3	True	[10]	Identity
Random Forest (Caret)	Number of partitions=5	mtry	N_columns/N_partitions	1	4	1	N_columns	True	[stride, N_columns-stride]	Identity
Support Vector Machine: Linear Kernel	NA	C	1	3	10	-Infinity	Infinity	False	[-7,3]	10^x
Support Vector Machine: Polynomial Kernel of degree 2	Polynomial degree=2	C	1	2	3	-Infinity	+Infinity	False	[-2,0]	10^x
		scale	1	2	3	-Infinity	+Infinity	False	[-Infinity;-2,1, +Infinity]	inverse logit
Support Vector Machine: Radial Kernel	NA	C	1	2	3	-Infinity	+Infinity	False	[-2,0]	10^x
		sigma	1	2	3	-Infinity	+Infinity	False	[-Infinity;-2,1, +Infinity]	inverse logit
K-Nearest Neighbors	Number of partitions=5	k	4	3	3	1	N_columns	True	[1;stride,N_rows-stride]	Identity
Naïve Bayes	Use Kernel=True	adjust	1	2	2	-Infinity	+Infinity	False	[-1,1]	10^x
		fL	1	2	2	-Infinity	+Infinity	False	[-1,1]	10^x
